# Supplementary material for: An extensive (co-)expression analysis tool for the cytochrome P450 superfamily in Arabidopsis thaliana
Source: BMC Plant Biol. 2008 Apr 23;8:47. doi: 10.1186/1471-2229-8-47 (PMC2383897; doi:10.1186/1471-2229-8-47)
Supplement: Additional File 1 — Locus and probe set information for P450s. Given are the Affymetrix AtH1 microarray probe sets used for cytochromes P450 and the name and AGI loci recognized by these probe sets. In addition, the number of experiments in the respective data sets with detectable expression (more than twofold difference from the control) is given, as well as the fraction of samples with detectable expression. In the organ data sets control is defined for each probe set as the average signal intensity on arrays were this probe set was called 'absent' by the Affymetrix software. In the stress and hormone data sets control is defined as the signal intensities of untreated control samples. In the mutant data set control is defined as the signal intensities in the corresponding wild type samples. [file 1471-2229-8-47-S1.xls]

## Sheet: Sheet1
Additional File 1
Given are the Affymetrix AtH1 microarray probesets used for cytochrome P450s and the name and AGI loci recognized by these probesets. then, the number of experiments in the respective data sets with detectable expression (more than twofold difference from the control) are given as well as the fraction of samples with detectable expression. In the organ data sets control is defined for each probes…
	genes recognized by probeset			organ			stress			hormone			mutant
probeset	name	locus		#	%		#	%		#	%		#	%
257631_At	CYP71B17 / CYP71B16	At3g26160 / At3g26150		0	0		1	0.41841		0	0		0	0
250838_At	CYP77A9	At5g04630		0	0		0	0		0	0		0	0
249673_At	CYP79A4P	At5g35920		0	0		0	0		0	0		0	0
257632_At	CYP71B21	At3g26190		0	0		5	2.09205		0	0		0	0
251978_At	CYP71B30P	At3g53290		0	0		0	0		0	0		0	0
256520_At	CYP96A14P	At1g66030		0	0		0	0		0	0		0	0
257627_At	CYP704B1	At3g26270		1	0.362319		0	0		0	0		0	0
262865_At	CYP89A7 / CYP89A4	At1g64930 / At2g12190		1	0.362319		0	0		0	0		0	0
256019_At	CYP79C5P	At1g58265		1	0.362319		0	0		0	0		0	0
250783_At	CYP79A2	At5g05260		1	0.362319		0	0		0	0		1	0.458716
257627_At	CYP71B25	At3g26270		1	0.362319		0	0		0	0		0	0
248383_At	CYP96A6P	At5g51900		2	0.724638		7	2.92887		3	2.52101		3	1.37615
256705_At	CYP702A8	At3g30290		2	0.724638		0	0		0	0		1	0.458716
260376_At	CYP78A10	At1g74110		3	1.08696		3	1.25523		2	1.68067		1	0.458716
262435_At	CYP96A8	At1g47620		3	1.08696		1	0.41841		0	0		2	0.917431
263894_At	CYP96A5	At2g21910		3	1.08696		5	2.09205		8	6.72269		6	2.75229
264090_At	CYP79C1	At1g79370		3	1.08696		2	0.83682		1	0.840336		2	0.917431
264215_At	CYP96A3	At1g65340		4	1.44928		0	0		1	0.840336		7	3.21101
262866_At	CYP89A6 / CYP89A5 / CYP89A4	At1g64940 / At1g64950 / At2g12190		4	1.44928		1	0.41841		2	1.68067		1	0.458716
258973_At	CYP94B2	At3g01900		4	1.44928		6	2.51046		2	1.68067		3	1.37615
249566_At	CYP735A1	At5g38450		4	1.44928		1	0.41841		0	0		0	0
257630_At	CYP71B16	At3g26150		6	2.17391		0	0		0	0		0	0
263970_At	CYP718	At2g42850		7	2.53623		6	2.51046		2	1.68067		2	0.917431
249484_At	CYP85A1	At5g38970		7	2.53623		0	0		0	0		1	0.458716
245548_At	CYP702A3	At4g15310		7	2.53623		1	0.41841		0	0		0	0
262779_At	CYP71B2	At1g13080		8	2.89855		0	0		0	0		0	0
258918_At	CYP77A7	At3g10560		8	2.89855		3	1.25523		0	0		1	0.458716
261185_At	CYP94D1	At1g34540		9	3.26087		1	0.41841		4	3.36134		3	1.37615
262815_At	CYP71A18	At1g11610		9	3.26087		13	5.43933		1	0.840336		2	0.917431
266218_s_At	CYP710A3 / CYP710A4	At2g28850 / At2g28860		9	3.26087		0	0		7	5.88235		17	7.79817
257114_At	CYP705A23	At3g20140		10	3.62319		2	0.83682		1	0.840336		1	0.458716
264634_At	CYP702A1	At1g65670		10	3.62319		4	1.67364		2	1.68067		2	0.917431
256801_At	CYP705A30	At3g20940		11	3.98551		4	1.67364		14	11.7647		11	5.04587
252674_At	CYP71B38 / CYP71B5	At3g44250 / At3g53280		11	3.98551		0	0		1	0.840336		0	0
253091_At	CYP81D2	At4g37360		12	4.34783		2	0.83682		0	0		2	0.917431
245547_At	CYP702A2	At4g15300		12	4.34783		0	0		3	2.52101		3	1.37615
245072_s_At	CYP81D6 / CYP81D7	At2g23220 / At2g23190		12	4.34783		0	0		0	0		0	0
253503_At	CYP82C3 / CYP82C4 / CYP82C2	At4g31950 / At4g31940 / At4g31970		12	4.34783		32	13.3891		3	2.52101		6	2.75229
263107_At	CYP705A6	At2g05180		12	4.34783		2	0.83682		0	0		1	0.458716
252017_At	CYP76G1	At3g52970		13	4.71014		0	0		0	0		1	0.458716
264877_At	CYP51A2	At1g11680		13	4.71014		1	0.41841		4	3.36134		7	3.21101
245551_At	CYP705A2	At4g15350		13	4.71014		2	0.83682		3	2.52101		1	0.458716
266154_At	CYP89A4	At2g12190		13	4.71014		3	1.25523		1	0.840336		2	0.917431
261134_At	CYP722A1	At1g19630		14	5.07246		8	3.34728		6	5.04202		3	1.37615
261051_At	CYP703A2	At1g01280		14	5.07246		3	1.25523		1	0.840336		4	1.83486
246970_At	CYP714A2	At5g24900		14	5.07246		0	0		0	0		2	0.917431
253505_At	CYP82C2 / CYP82C4	At4g31970 / At4g31940		15	5.43478		53	22.1757		2	1.68067		21	9.63303
256802_At	CYP705A32 / CYP705A30	At3g20950 / At3g20940		15	5.43478		3	1.25523		6	5.04202		4	1.83486
250651_At	CYP93D1	At5g06900		15	5.43478		0	0		2	1.68067		5	2.29358
251988_At	CYP71B8 / CYP71B31	At5g35715 / At3g53300		16	5.7971		2	0.83682		1	0.840336		1	0.458716
257128_At	CYP705A15	At3g20080		16	5.7971		0	0		6	5.04202		3	1.37615
260228_At	CYP98A8	At1g74540		16	5.7971		0	0		1	0.840336		3	1.37615
251350_At	CYP76C7	At3g61040		16	5.7971		0	0		5	4.20168		3	1.37615
258111_At	CYP72A9	At3g14630		16	5.7971		4	1.67364		2	1.68067		1	0.458716
262827_At	CYP71B29	At1g13100		17	6.15942		7	2.92887		1	0.840336		4	1.83486
253098_At	CYP81D3	At4g37340		18	6.52174		0	0		7	5.88235		4	1.83486
262765_At	CYP86C4	At1g13150		20	7.24638		1	0.41841		4	3.36134		4	1.83486
266736_At	CYP709B1	At2g46960		21	7.6087		0	0		0	0		4	1.83486
247579_At	CYP89A3	At5g61320		21	7.6087		5	2.09205		9	7.56303		6	2.75229
248358_At	CYP715A1	At5g52400		21	7.6087		23	9.62343		2	1.68067		5	2.29358
262764_At	CYP86C3	At1g13140		22	7.97101		1	0.41841		0	0		3	1.37615
267626_At	CYP712A1	At2g42250		22	7.97101		0	0		1	0.840336		5	2.29358
250176_At	CYP724A1	At5g14400		23	8.33333		1	0.41841		0	0		1	0.458716
261499_At	CYP705A24	At1g28430		23	8.33333		0	0		0	0		4	1.83486
258112_At	CYP72A10	At3g14640		24	8.69565		2	0.83682		0	0		1	0.458716
253461_At	CYP96A13	At4g32170		25	9.05797		0	0		0	0		4	1.83486
246925_At	CYP71B14 / CYP71B12 / CYP71B13 / expressed protein	At5g25180 / At5g25130 / At5g25140 / At5g25170		26	9.42029		4	1.67364		1	0.840336		3	1.37615
250576_At	CYP86B2	At5g08250		26	9.42029		6	2.51046		9	7.56303		2	0.917431
245728_At	CYP720A1	At1g73340		27	9.78261		15	6.27615		9	7.56303		8	3.66972
267560_At	CYP76C3	At2g45580		28	10.1449		1	0.41841		0	0		2	0.917431
265020_At	CYP86C1	At1g24540		28	10.1449		1	0.41841		1	0.840336		4	1.83486
247953_At	CYP71B10	At5g57260		28	10.1449		4	1.67364		1	0.840336		1	0.458716
256099_At	CYP78A5	At1g13710		30	10.8696		0	0		0	0		7	3.21101
267267_At	CYP71B9	At2g02580		32	11.5942		14	5.85774		1	0.840336		4	1.83486
261879_At	CYP705A27	At1g50520		33	11.9565		0	0		2	1.68067		2	0.917431
267502_At	CYP76C4	At2g45550		33	11.9565		9	3.76569		9	7.56303		4	1.83486
249686_At	CYP716A2	At5g36140		34	12.3188		4	1.67364		7	5.88235		7	3.21101
261574_At	CYP78A8	At1g01190		34	12.3188		5	2.09205		2	1.68067		12	5.50459
267565_At	CYP71A12	At2g30750		36	13.0435		58	24.2678		9	7.56303		28	12.844
264404_At	CYP82F1	At2g25160		37	13.4058		9	3.76569		6	5.04202		6	2.75229
254513_At	CYP71A28	At4g20240		37	13.4058		4	1.67364		3	2.52101		6	2.75229
257113_At	CYP705A22	At3g20130		38	13.7681		0	0		6	5.04202		8	3.66972
256297_At	CYP96A2	At1g69500		39	14.1304		8	3.34728		7	5.88235		8	3.66972
267559_At	CYP76C2	At2g45570		39	14.1304		40	16.7364		9	7.56303		18	8.25688
249684_s_At	CYP716A1	At5g36110		39	14.1304		18	7.53138		8	6.72269		13	5.9633
257633_At	CYP86C2	At3g26125		41	14.8551		3	1.25523		6	5.04202		4	1.83486
245710_At	CYP84A4	At5g04330		41	14.8551		18	7.53138		7	5.88235		6	2.75229
259954_At	CYP721A1	At1g75130		41	14.8551		11	4.60251		1	0.840336		2	0.917431
260233_At	CYP98A9	At1g74550		42	15.2174		2	0.83682		0	0		3	1.37615
251301_At	CYP78A9	At3g61880		42	15.2174		11	4.60251		3	2.52101		3	1.37615
260599_At	CYP708A1	At1g55940		42	15.2174		4	1.67364		7	5.88235		3	1.37615
255934_At	CYP87A2	At1g12740		44	15.942		10	4.1841		3	2.52101		10	4.58716
252898_At	CYP96A11	At4g39500		46	16.6667		12	5.02092		3	2.52101		16	7.33945
257035_At	CYP707A4	At3g19270		46	16.6667		30	12.5523		1	0.840336		9	4.12844
253100_At	CYP81F3	At4g37400		47	17.029		11	4.60251		9	7.56303		10	4.58716
257835_At	CYP82G1	At3g25180		47	17.029		25	10.4603		2	1.68067		8	3.66972
266321_At	CYP78A6	At2g46660		47	17.029		0	0		3	2.52101		2	0.917431
250509_At	CYP78A7	At5g09970		47	17.029		1	0.41841		15	12.605		6	2.75229
253097_At	CYP81D5	At4g37320		48	17.3913		15	6.27615		0	0		5	2.29358
257143_At	CYP705A20	At3g20110		49	17.7536		4	1.67364		8	6.72269		15	6.88073
245550_At	CYP705A1	At4g15330		49	17.7536		8	3.34728		5	4.20168		18	8.25688
249202_At	CYP705A12	At5g42580		49	17.7536		8	3.34728		10	8.40336		21	9.63303
264470_At	CYP735A2	At1g67110		51	18.4783		2	0.83682		6	5.04202		5	2.29358
254836_At	CYP706A7	At4g12330		51	18.4783		5	2.09205		0	0		7	3.21101
260241_At	CYP86A	At1g63710		53	19.2029		12	5.02092		0	0		10	4.58716
249012_At	CYP706A3	At5g44620		58	21.0145		6	2.51046		2	1.68067		9	4.12844
246380_At	CYP96A15	At1g57750		58	21.0145		3	1.25523		1	0.840336		12	5.50459
252629_At	CYP708A4	At3g44970		60	21.7391		8	3.34728		2	1.68067		26	11.9266
266308_At	CYP705A9	At2g27010		61	22.1014		5	2.09205		13	10.9244		7	3.21101
267567_At	CYP71A13 / CYP71A12	At2g30770 / At2g30750		64	23.1884		86	35.9833		7	5.88235		30	13.7615
249203_At	CYP71A16	At5g42590		66	23.913		2	0.83682		10	8.40336		21	9.63303
266921_At	CYP86A8	At2g45970		66	23.913		2	0.83682		3	2.52101		4	1.83486
263276_At	CYP705A13	At2g14100		67	24.2754		1	0.41841		1	0.840336		9	4.12844
254767_s_At	CYP71A19	At4g13290		67	24.2754		21	8.78661		12	10.084		32	14.6789
245552_At	CYP705A3	At4g15360		68	24.6377		5	2.09205		6	5.04202		12	5.50459
247765_At	CYP86A1	At5g58860		70	25.3623		4	1.67364		7	5.88235		8	3.66972
245075_At	CYP96A1	At2g23180		71	25.7246		8	3.34728		14	11.7647		8	3.66972
266307_At	CYP705A8	At2g27000		71	25.7246		2	0.83682		3	2.52101		16	7.33945
256874_At	CYP71B36	At3g26320		71	25.7246		14	5.85774		12	10.084		25	11.4679
250859_At	CYP77A4	At5g04660		72	26.087		7	2.92887		1	0.840336		7	3.21101
257142_At	CYP705A18	At3g20090		72	26.087		2	0.83682		0	0		10	4.58716
248728_At	CYP708A2	At5g48000		73	26.4493		8	3.34728		9	7.56303		17	7.79817
246972_s_At	CYP71A15	At5g24950		74	26.8116		1	0.41841		1	0.840336		4	1.83486
256788_At	CYP90D1	At3g13730		74	26.8116		1	0.41841		3	2.52101		2	0.917431
266995_At	CYP710A1	At2g34500		76	27.5362		54	22.5941		13	10.9244		11	5.04587
248727_At	CYP705A5	At5g47990		76	27.5362		11	4.60251		10	8.40336		17	7.79817
261878_At	CYP705A25	At1g50560		77	27.8986		1	0.41841		3	2.52101		14	6.42202
246978_At	CYP714A1	At5g24910		77	27.8986		8	3.34728		6	5.04202		7	3.21101
252896_At	CYP96A9	At4g39480		78	28.2609		3	1.25523		1	0.840336		18	8.25688
247360_At	CYP94B1	At5g63450		79	28.6232		37	15.4812		16	13.4454		12	5.50459
256803_At	CYP705A33	At3g20960		82	29.7101		7	2.92887		5	4.20168		13	5.9633
249881_At	CYP86B1	At5g23190		83	30.0725		8	3.34728		15	12.605		14	6.42202
246947_At	CYP71B11	At5g25120		84	30.4348		18	7.53138		3	2.52101		19	8.7156
259429_At	CYP86A4	At1g01600		87	31.5217		3	1.25523		13	10.9244		14	6.42202
264586_At	CYP88A3	At1g05160		87	31.5217		3	1.25523		0	0		2	0.917431
254562_At	CYP707A1	At4g19230		89	32.2464		41	17.1548		11	9.2437		19	8.7156
258962_At	CYP77A6	At3g10570		90	32.6087		11	4.60251		2	1.68067		9	4.12844
266246_At	CYP94C1	At2g27690		91	32.971		46	19.2469		15	12.605		22	10.0917
246949_At	CYP71B12 /CYP71 B13	At5g25130 / At5g25140		94	34.058		18	7.53138		2	1.68067		17	7.79817
245554_At	CYP705A4	At4g15380		95	34.4203		1	0.41841		8	6.72269		5	2.29358
261986_s_At	CYP76C5 / CYP76C6	At1g33730 / At1g33720		95	34.4203		22	9.20502		13	10.9244		25	11.4679
256875_At	CYP71B37	At3g26330		96	34.7826		7	2.92887		10	8.40336		9	4.12844
252368_At	CYP94B3	At3g48520		99	35.8696		65	27.1967		9	7.56303		21	9.63303
266778_At	CYP707A2	At2g29090		99	35.8696		13	5.43933		13	10.9244		9	4.12844
256873_At	CYP71B35	At3g26310		99	35.8696		1	0.41841		2	1.68067		2	0.917431
258064_At	CYP72A14 / CYP72A11 / CYP72A13	At3g14680 / At3g14650 / At3g14660		100	36.2319		15	6.27615		9	7.56303		28	12.844
247949_At	CYP81F2	At5g57220		102	36.9565		113	47.2803		29	24.3697		40	18.3486
262525_At	CYP72C1	At1g17060		103	37.3188		11	4.60251		12	10.084		14	6.42202
246620_At	CYP81D1	At5g36220		104	37.6812		41	17.1548		10	8.40336		27	12.3853
256386_At	CYP81D10	At1g66540		104	37.6812		18	7.53138		1	0.840336		8	3.66972
250558_At	CYP75B1	At5g07990		104	37.6812		11	4.60251		5	4.20168		31	14.2202
257636_At	CYP71B22	At3g26200		106	38.4058		31	12.9707		14	11.7647		11	5.04587
253101_At	CYP81F1	At4g37430		107	38.7681		26	10.8787		10	8.40336		10	4.58716
267505_At	CYP76C1	At2g45560		111	40.2174		8	3.34728		0	0		6	2.75229
257624_At	CYP71B3 / CYP71B24	At3g26220 / At3g26230		112	40.5797		43	17.9916		9	7.56303		39	17.8899
257625_At	CYP71B24	At3g26230		113	40.942		15	6.27615		3	2.52101		15	6.88073
266756_At	CYP709B2	At2g46950		116	42.029		11	4.60251		9	7.56303		9	4.12844
267614_At	CYP734A1	At2g26710		116	42.029		14	5.85774		16	13.4454		11	5.04587
262819_At	CYP77B1	At1g11600		119	43.1159		2	0.83682		0	0		7	3.21101
258277_At	CYP71B15	At3g26830		122	44.2029		84	35.1464		19	15.9664		32	14.6789
266155_At	CYP89A5	At1g64950		131	47.4638		39	16.318		20	16.8067		10	4.58716
253073_At	CYP81F4	At4g37410		132	47.8261		38	15.8996		11	9.2437		30	13.7615
256589_At	CYP81D11 / HMG1	At3g28740 / At3g28730		132	47.8261		60	25.1046		27	22.6891		47	21.5596
252184_At	CYP90B1	At3g50660		134	48.5507		2	0.83682		4	3.36134		2	0.917431
248353_At	CYP96A4	(At5g52320		135	48.913		25	10.4603		5	4.20168		17	7.79817
253088_At	CYP84A1	At4g36220		146	52.8986		16	6.69456		6	5.04202		12	5.50459
257129_At	CYP705A19 / CYP705A15	At3g20100 / At3g20080		146	52.8986		6	2.51046		1	0.840336		21	9.63303
253046_At	CYP81D8	At4g37370		147	53.2609		94	39.3305		26	21.8487		31	14.2202
250423_s_At	CYP81K1	At5g10610		150	54.3478		5	2.09205		0	0		5	2.29358
257635_At	CYP71B4	At3g26280		151	54.7101		10	4.1841		6	5.04202		21	9.63303
246216_At	CYP90C1	At4g36380		156	56.5217		1	0.41841		3	2.52101		14	6.42202
248964_At	CYP707A3	At5g45340		159	57.6087		65	27.1967		10	8.40336		26	11.9266
245253_At	CYP74B2	At4g15440		162	58.6957		22	9.20502		5	4.20168		17	7.79817
262717_s_At	CYP79F1 / CYP79F2	At1g16410 / At1g16400		165	59.7826		9	3.76569		3	2.52101		22	10.0917
251987_At	CYP71B5	At3g53280		169	61.2319		15	6.27615		2	1.68067		13	5.9633
257112_At	CYP705A21	At3g20120		170	61.5942		1	0.41841		4	3.36134		5	2.29358
258110_At	CYP72A7	At3g14610		170	61.5942		2	0.83682		2	1.68067		11	5.04587
246864_At	CYP701A3	At5g25900		171	61.9565		4	1.67364		0	0		2	0.917431
253052_At	CYP81H1	At4g37310		171	61.9565		20	8.3682		3	2.52101		5	2.29358
253886_At	CYP709B3	At4g27710		179	64.8551		1	0.41841		1	0.840336		8	3.66972
254835_s_At	CYP706A5	At4g12310		180	65.2174		5	2.09205		2	1.68067		11	5.04587
264052_At	CYP79B3	At2g22330		180	65.2174		26	10.8787		3	2.52101		16	7.33945
258063_At	CYP72A8	At3g14620		183	66.3043		53	22.1757		17	14.2857		33	15.1376
252911_At	CYP96A12	At4g39510		183	66.3043		1	0.41841		0	0		8	3.66972
263120_At	CYP708A3	At1g78490		184	66.6667		17	7.11297		3	2.52101		11	5.04587
262882_At	CYP89A2	At1g64900		184	66.6667		13	5.43933		15	12.605		14	6.42202
257623_At	CYP71B23	At3g26210		185	67.029		60	25.1046		10	8.40336		38	17.4312
266996_At	CYP710A2	At2g34490		189	68.4783		6	2.51046		2	1.68067		13	5.9633
254834_At	CYP706A4	At4g12300		191	69.2029		2	0.83682		1	0.840336		1	0.458716
267500_s_At	CYP704A1 / CYP704A2	At2g44890 / At2g45510		194	70.2899		4	1.67364		0	0		14	6.42202
259058_At	CYP89A9	At3g03470		195	70.6522		37	15.4812		17	14.2857		18	8.25688
266335_At	CYP88A4	At2g32440		196	71.0145		0	0		0	0		3	1.37615
257634_s_At	CYP71B19 / CYP71B20	At3g26170 / At3g26180		197	71.3768		6	2.51046		2	1.68067		17	7.79817
252827_At	CYP79B2	At4g39950		198	71.7391		53	22.1757		9	7.56303		37	16.9725
254687_At	CYP83A1	At4g13770		199	72.1014		2	0.83682		1	0.840336		28	12.844
262793_At	CYP71B7	At1g13110		208	75.3623		12	5.02092		1	0.840336		15	6.88073
249208_At	CYP74A	At5g42650		208	75.3623		32	13.3891		6	5.04202		26	11.9266
251969_At	CYP97C1	At3g53130		209	75.7246		1	0.41841		0	0		2	0.917431
257628_At	CYP71B26	At3g26290		209	75.7246		19	7.94979		3	2.52101		12	5.50459
251699_At	CYP94D2	At3g56630		213	77.1739		2	0.83682		0	0		2	0.917431
246268_At	CYP97A3	At1g31800		219	79.3478		1	0.41841		0	0		2	0.917431
255690_At	CYP86A2 / sugar transporter family protein	At4g00360 / At4g00370		223	80.7971		13	5.43933		1	0.840336		12	5.50459
267380_At	CYP711A1	At2g26170		231	83.6957		8	3.34728		3	2.52101		8	3.66972
256870_At	CYP71B34	At3g26300		233	84.4203		2	0.83682		1	0.840336		1	0.458716
258113_At	CYP72A11	At3g14650		233	84.4203		1	0.41841		0	0		7	3.21101
253096_At	CYP81D40	At4g37330		233	84.4203		3	1.25523		0	0		2	0.917431
258114_At	CYP72A13 / CYP72A11	At3g14660 / At3g14650		235	85.1449		11	4.60251		7	5.88235		7	3.21101
262780_At	CYP71B28	At1g13090		235	85.1449		3	1.25523		0	0		3	1.37615
253534_At	CYP83B1	At4g31500		236	85.5072		18	7.53138		9	7.56303		21	9.63303
258094_At	CYP72A15	At3g14690		237	85.8696		21	8.78661		9	7.56303		6	2.75229
256598_At	CYP85A2	At3g30180		243	88.0435		2	0.83682		12	10.084		8	3.66972
254331_s_At	CYP706A1 / CYP706A2	At4g22690 / At4g22710		244	88.4058		38	15.8996		4	3.36134		16	7.33945
245532_At	CYP97B3	At4g15110		247	89.4928		2	0.83682		0	0		0	0
250752_At	CYP90A1	At5g05690		252	91.3043		1	0.41841		8	6.72269		4	1.83486
266000_At	CYP71B6	At2g24180		253	91.6667		28	11.7155		1	0.840336		9	4.12844
245101_At	CYP98A3	At2g40890		261	94.5652		8	3.34728		0	0		1	0.458716
267470_At	CYP73A5	At2g30490		270	97.8261		24	10.0418		1	0.840336		8	3.66972
