# Supplementary material for: An extensive (co-)expression analysis tool for the cytochrome P450 superfamily in Arabidopsis thaliana
Source: BMC Plant Biol. 2008 Apr 23;8:47. doi: 10.1186/1471-2229-8-47 (PMC2383897; doi:10.1186/1471-2229-8-47)
Supplement: Additional File 2 — Stress responsive expression of P450s. Microarray expression data were retrieved from the 'Genevestigator' database and processed as described in Methods. Only genes that are up-regulated (>twofold) in more than 30% of at least one treatment group as indicated on top were selected. Background corrected expression intensities were compared to untreated control experiments and log2-ratios were used for hierarchical cluster analysis with complete linkage. The resulting heatmap is color coded as indicated in the overview image in Sheet 1 (overview). Details on the individual samples can be found in Sheet2 (details) of this spreadsheet. [file 1471-2229-8-47-S2.xls]

## Sheet: overview
Additional file 2 - stress responsive expression of P450s; sheet 1: overview
Microarray expression data were retrieved from the 'Genevestigator' database and processed as described in Methods. Only genes that are up-regulated (>twofold) in more than 30% of at least one treatment group as indicated on top were selected. Background corrected expression intensities were compared to untreated control experiments and log2-ratios were used for hierarchical cluster analysis with…

## Sheet: details
	UNIQUEID	Pseudomonas syringae hrpA, 2h, Col5 leaf (71)	P. syringae hrpA, 4h, Col5 leaf (71)	P. syringae hrpA, 12h, Col5 leaf (71)	P. syringae HrcC, 2h, Col leaf (106)	P. syringae HrcC, 6h, Col leaf (106)	P. syringae HrcC, 24h, Col leaf (106)	P. syringae avrRpm1, 2h, Col leaf (106)	P. syringae avrRpm1, 4h, Col5 leaf (71)	P. syringae avrRpm1, 6h, Col leaf (106)	P. syringae avrRpm1, 24h, Col leaf (106)	P. syringae DC3000, 2h, Col leaf (106)	P. syringae DC3000, 4h, Col5 leaf (71)	P. syringae DC3000, 6h, Col leaf (106)	P. syringae DC3000, 12h, Col5 leaf (71)	P. syringae DC3000, 24h, Col leaf (106)	P. syringae pv. phaseolicola, 2h, Col leaf (106)	P. syringae pv. phaseolicola, 6h, Col leaf (106)	P. syringae pv. phaseolicola, 24h, Col leaf (106)	P. syringae pv. tomato, 12h, leaves (161)	P. syringae pv. tomato, 24h, leaves (161)	P. syringae, resistant, 4h, Col leaf, uninfected half (148)	P. syringae, resistant, 8h, Col leaf, uninfected half (148)	P. syringae, resistant, 16h, Col leaf, uninfected half (148)	P. syringae, resistant, 24h, Col leaf, uninfected half (148)	P. syringae, resistant, 48h, Col leaf, uninfected half (148)	P. syringae, susceptible, 4h, Col leaf, uninfected half (148)	P. syringae, susceptible, 8h, Col leaf, uninfected half (148)	P. syringae, susceptible, 16h, Col leaf, uninfected half (148)	P. syringae, susceptible, 24h, Col leaf, uninfected half (148)	P. syringae, susceptible, 48h, Col leaf, uninfected half (148)	Agrobacterium tumefaciens, tumor at stem (8)	Erysiphe cichoracearum race UCSC, Col leaf (85)	E. cichoracearum, 3h, Col leaf (86)	E. cichoracearum, 10h, Col leaf (86)	E. orontii, 6h, Col leaf (146)	E. orontii, 12h, Col leaf (146)	E. orontii, 18h, Col leaf (146)	E. orontii, 24h, Col leaf (146)	E. orontii, 48h, Col leaf (146)	E. orontii, 72h, Col leaf (146)	E. orontii, 96h, Col leaf (146)	E. orontii, 120h, Col leaf (146)	Botrytis cinerea, 18h, Col leaf (147)	B. cinerea, 48h, Col leaf (147)	Peronospora parasitica, resistant, 72h (72)	P. parasitica, susceptible, 72h (72)	Phytophtora infestans, 6h, Col seedling (108)	P. infestans, 12h, Col seedling (108)
	CYP81F2 (AT5G57220, 247949_at)	0.71	1.65	3.96	2.22	2.54	2.56	2.21	1.43	0.12	2.59	1.11	1.32	-0.67	3.68	0	2.57	3.61	3.22	1.54	1.52	0	1.89	1.51	1.38	2.13	0	0	0.2	2.47	1.74	0	1.71	0.04	0.19	2.1	2.54	0.56	0.49	-0.72	2.62	1.76	2.89	1.71	1.22	0.68	0.52	4.97	5.5
	CYP71B15 (AT3G26830, 258277_at)	0.82	-0.14	1.72	0.61	-0.78	1.58	2.91	1.15	1.52	3.86	1.29	0	-1.08	2	3.09	2.19	0.62	2.09	5.46	6.13	3.63	3.21	2.53	2.38	0.76	1.44	3.35	2.21	3.39	1.3	4.51	2.9	-0.16	0.5	0.74	0.86	0.25	0.99	1.51	2.58	2.71	3.94	5	2.67	0.46	1.67	7.07	6.65
	CYP71A13 / A12 (At2g30770 / AT2G30750, 267567_at)	0.95	-0.29	2.09	0.54	-2.029	1.91	2.55	1.21	1.85	5.39	1.14	-0.44	-1.65	2.84	5.56	2.08	1.11	3.63	7.77	6.28	2.3	3.5	1.61	1.77	-0.53	1.21	2.77	1.64	2.97	-0.07	6	2.23	-0.06	0.13	0.51	0.18	0	0.33	0.43	2.27	2.47	3.86	5.41	3.15	-0.86	1.79	8.09	6.32
	CYP81D8 (AT4G37370, 253046_at)	0.49	0.58	1.09	-0.21	-0.53	0.86	1.88	1.93	2.37	4.62	0.74	0.53	-0.82	1.85	3.89	1.08	0.73	1.66	4.05	3.16	2.07	1.46	1.93	1.18	0.85	0.36	0.93	1.66	1.97	1.27	2.26	1.76	0.28	1.19	0.15	0.21	-0.4	0.76	-0.03	0.76	0.94	2.07	3.66	2.88	0.35	-3.17	3.88	2.44
	CYP710A1 (AT2G34500, 266995_at)	1.66	-0.35	0.98	0	-1.36	1.08	4.38	1.6	2.54	5.04	1.77	-0.43	-1.11	2.97	5.24	1.34	0.13	3.03	6.31	4.38	2.51	2.13	1.41	1.63	0.53	0	1.77	0.79	1.86	1.4	2.54	0	0.37	1.61	0	0	0	0.54	0	0	0	0	4.32	5.3	-1.33	-1.33	4.8	2.32
	CYP76C2 (AT2G45570, 267559_at)	0	-0.08	1.67	0	-2.12	0	3.57	0.66	2.94	6.6	0	-0.12	-0.6	2.22	6.63	0	1.84	2.84	5.53	5.09	0	0	1.94	2.34	0	0	0	0	1.11	3.5	-1.96	0	-0.04	-0.05	0	0	0	0	0	0	0	0	5.04	5.6	0	0	3.34	2.36
	CYP71B23 (AT3G26210, 257623_at)	-0.13	0.58	1.4	1.14	1.39	2.27	0.67	-0.65	-1.29	1.04	0.24	0.34	-1.02	0.81	0.5	0.54	1.86	2.52	3.12	1.36	0.95	1.18	1.43	1.25	0.56	0.22	0.78	1.33	1.77	0.56	0.01	2.16	-0.02	0.14	0.46	-0.1	-0.07	0.88	0.77	1.2	1.66	2.36	0.78	0.5	0.02	-0.16	2.23	2.27
	CYP71A12 (AT2G30750, 267565_at)	4.33	2.72	4.31	0	1.74	4.51	3.21	4.75	2.73	6.88	0.97	2.93	0.91	3.72	3.13	0	5.44	5.9	5.94	5.61	1.74	0	0	0	0	0	0	0	0	0	3.67	1.41	-0.11	-0.15	0	0	0	0	0	0	2.17	2.89	4.03	5.07	3.13	0	5.69	3.16
	CYP82C2 / C4 (At4g31970 / At4g31940, 253505_at)	0	2.38	3.79	0	0	0	2.24	2.44	0	7.24	0	0	0	4.14	0	0	0	5.01	3.77	5.28	0	0	0	0	0	0	0	0	0	0	0	0	0	0	0	0	0	0	0	0	0	0	5.18	2.79	0	0	0	2.3
	CYP81D11 / HMG1 (At3g28740 / AT3G28730, 256589_at)	0	-0.79	-1.32	-0.73	-0.76	0.32	1.06	0.33	1.12	1.67	1.9	-0.75	0.62	-1.55	2.89	0.94	-0.59	-1.24	1.45	3.81	2.1	-0.4	-1.03	1.18	-0.67	0.79	-1.36	-1.61	-0.77	0.72	-0.65	0	0	0	0.62	0	0	0.66	-0.47	-0.37	-0.11	-0.87	1.86	3.26	0.02	-6.57	0	-0.14
	CYP82G1 (AT3G25180, 257835_at)	0.1	-0.46	0.79	-0.59	0.21	4.59	-0.27	0.35	0.9	6.33	0.07	-0.08	1.16	1.33	5.53	0.46	1.47	5.87	4.18	5.95	0.26	2.34	0.01	0	0.27	0.42	1.99	-0.8	1.5	-0.39	2.05	0	-0.66	-0.59	0	0	0	0	0	0	-1.03	0	3.31	4.49	0	0	0.52	0
	CYP94C1 (AT2G27690, 266246_at)	0.6	0.53	2.09	-0.05	2.22	2.94	-0.72	0.49	0.18	2.6	0	0.26	1.41	3.08	3.47	-0.21	0.82	2.5	3.81	3.75	0.24	1.65	-0.37	-1.49	-0.95	0.4	0.87	0.25	0.32	-0.12	-0.29	0	-0.05	-0.18	0	0	0	0	0	0	0	0	1.22	1.35	0	0	3.35	0
	CYP94B1 (AT5G63450, 247360_at)	-0.13	-0.9	2.07	-1.23	-0.61	0.64	-0.87	0.11	2.05	1.91	-0.77	-0.95	3.39	3.37	4	-0.08	-0.5	0.08	1.18	1.64	-0.45	0.51	-0.11	-0.53	-0.45	0.03	1.03	-0.52	-1.25	-1.33	-1	0	0	0.11	-0.54	0.23	0	0	-0.05	-0.49	-0.5	-0.46	0	0	0	0	0	0
	CYP94B3 (AT3G48520, 252368_at)	-0.37	-0.19	1.11	-0.88	-0.35	1.97	0	0.27	1.09	5.66	0.44	-0.18	0.98	1.86	6.36	0.47	-0.91	1.77	3.97	2.32	0.17	1.13	0.71	1.45	0	0.68	1.01	-0.35	0.9	1.19	-0.3	-0.13	-1.45	-1	-0.02	-0.22	0	0.02	-0.24	0	0	0.03	2.02	2.54	-0.5	-0.5	0.75	-0.37
	CYP707A1 (AT4G19230, 254562_at)	0	-0.7	0.62	-1.73	-0.86	0	-0.31	-0.74	0.71	4.85	-0.45	-1.23	-1.04	0.31	3.99	-0.16	-1.66	1.27	-1.24	3.24	1.14	0	0.61	0	-0.79	1.53	0	0	0	0.15	1.18	0	0	0	0	0	0	0	0	0	0	0	0.23	0.12	0	0	0	0.16
	CYP82C3 / C4 / C2 (At4g31950 / At4g31940 / At4g31970, 253503_at)	0	0	0	0	0	0	0	5.1	1.5	2	0	2.22	0	0	0	3.63	1.68	0	0	0	0	0	0	0	0	0	0	0	0	0	0	0	-1.56	0	0	0	0	0	0	0	0	0	1.85	2.16	0	0	6.23	0
	CYP707A3 (AT5G45340, 248964_at)	-0.21	-0.54	-1.21	-1.12	-0.48	-0.09	-0.59	-0.63	0.28	0.18	-0.8	-0.51	-1.32	-1.41	0.02	0.17	-1.39	-0.09	-3.9	-0.41	-0.22	-1.26	-0.58	0.66	0.51	0.56	-0.35	-0.21	0.53	0.68	0.61	-0.52	0.13	-0.97	-1.32	-0.66	-1.28	-0.72	-2.6	-1.52	-1.51	-1.28	-0.31	0.1	0.52	0	1.32	0.4
	CYP81F4 (AT4G37410, 253073_at)	0	0	0	0	-3.06	1.87	2.09	0	1.16	1.85	2.08	0	-0.67	0	3.31	1.97	-0.17	0	2.32	4.05	-0.5	0	0	0	0	-1.43	0	0	0	0	6.2	-0.02	0	0	0	0	0	0	0	0	0	0	0	0	0	0	0	0
	CYP79B2 (AT4G39950, 252827_at)	-0.05	0.52	1.47	-0.65	0.54	0.98	0.3	1.83	1.53	2.54	0.15	0.74	-0.2	1.8	1.3	0.5	1.8	1.48	3.56	3.79	0.02	0.02	0.27	0.37	-0.15	0.19	-0.22	0.47	0.6	0.1	1.66	1.11	-0.29	-0.53	-1.01	-0.47	-0.5	-0.27	-0.45	-0.06	0.28	1.04	3.17	2.19	0.32	0.09	4.01	2.07
	CYP79B3 (AT2G22330, 264052_at)	0.03	-0.22	-0.12	-0.86	0.14	0.26	-0.43	0.51	1.58	0.35	-0.06	0.47	0.65	1.31	1.38	0.1	0.39	-0.02	1.35	2.23	-0.17	-0.43	-0.1	-0.05	-0.28	0.13	-0.46	0.32	0.1	-0.17	-0.4	0.14	-0.34	-0.93	-0.85	-0.54	-0.43	-0.23	-0.29	-0.16	-0.43	-0.03	0.99	0.71	0.55	0.31	1.5	0.88
	CYP81F1 (AT4G37430, 253101_at)	0	-0.9	0.78	0	-0.56	1.69	1.18	-1.05	1.64	5.17	0	-1.89	0.97	2.48	6.11	0	-0.56	1.52	1.97	3.44	0	0	-0.1	1.38	-0.85	0.66	0	-0.1	0.78	1.57	-5.1	0	0	-0.48	0	0	0	0	0	0	0	0	3.42	3.53	-0.98	-0.98	0	0
	CYP89A9 (AT3G03470, 259058_at)	-1.07	-1.31	0.12	0	-0.01	0.6	0.86	-1.21	0.66	1.19	0.4	-1.22	-0.42	0.77	2.38	0.43	-0.51	0.76	2.09	1.18	0.47	0.98	1.66	1.57	-0.04	0.52	0.58	0.8	1.63	1.19	-2.92	-0.19	0.34	0.58	0.21	0.01	0.12	0.25	-0.03	-0.68	-0.76	-0.56	0.59	1.92	-0.17	-1.11	0.5	1.2
	CYP71B26 (AT3G26290, 257628_at)	-1.01	-0.97	-0.23	0.07	-0.01	0.09	-0.47	-1.34	-0.63	0.33	0.12	-0.51	0.17	-0.33	0.84	0.01	-0.76	0.17	0.21	0.41	0.62	0.24	-0.3	-0.16	-0.35	1.41	-0.27	-0.39	-0.34	-0.09	-5.81	0.05	-0.35	-0.95	-0.09	-0.09	0.03	0.02	0.16	-0.34	-0.44	-0.18	0.39	0.67	-0.13	-0.95	-0.13	1.83
	CYP71B36 (AT3G26320, 256874_at)	-0.94	-0.98	-0.27	-0.06	0.51	0.01	-1.03	-1.93	-2.27	-2.14	-1.03	-1.52	-1.48	-2.98	-3.76	-0.52	-1.7	0.27	-1.14	-0.73	0.82	-0.27	0.01	-0.2	0.49	-0.03	-0.64	-0.16	-0.45	0.69	-2.55	0.72	-0.26	-0.85	0.12	0.22	0.11	0.27	1.1	1	1.38	1.49	-0.3	-1.82	-0.05	-1.6	0.22	0.2
	CYP71B22 (AT3G26200, 257636_at)	0.26	0.52	1.22	0	2.89	-1.02	1.56	0.74	0.72	1.38	0	0.49	1.72	1.13	-0.1	0	1.23	-0.6	0	-0.05	0	0	0.17	0.22	0.02	0	0	-0.2	-0.71	-0.55	-1.32	-0.29	0.14	0.34	1.17	0.61	-0.37	0.47	0.13	1.04	0.68	0.27	1.09	1.62	0.12	0.03	3.33	3.12
	CYP71B5 (AT3G53280, 251987_at)	0.39	0.6	0.52	0.28	-0.02	-0.52	0.47	0.55	-0.96	-0.33	0.1	0.43	-0.8	-0.23	-0.64	0.86	0.96	-0.45	-1.16	-0.06	0.06	-0.2	-0.08	-0.04	-0.03	-0.34	-0.17	-0.35	-0.54	-0.14	-3.07	0.09	0.36	0.35	0.05	-0.09	0.04	0.21	-0.09	-0.15	-0.37	-0.36	-0.48	-0.02	-0.13	-1	-0.11	-0.04
	CYP71B7 (AT1G13110, 262793_at)	0.51	1.04	1.18	0.97	1.5	0.61	0.49	0.66	-0.7	-0.81	0.28	0.8	-0.86	0.58	-2.79	0.64	2.009	0.69	0.66	-0.36	0.44	-0.02	0.09	0.06	0.33	-0.48	0.09	-0.12	0.3	-0.05	0.42	0.05	0.09	0.2	0.02	-0.08	-0.27	-0.06	0.29	0.03	-0.29	0.09	0.38	0.04	0.16	-0.15	0.88	1.04
	CYP71B3 / B24 (At3g26220 / AT3G26230, 257624_at)	-0.42	0.04	0.78	-0.8	0.15	1.39	0.32	-0.79	-1.07	2.07	0.02	0.27	-0.66	1.22	1.63	-0.33	0.31	2.2	1.25	1.28	0.61	0.95	1.22	0.42	0.74	-0.01	0.68	0.87	0.59	0.94	-3.16	1.77	0.41	-0.07	0.27	-0.17	-0.22	0.02	-0.05	0.44	0.44	1.04	-0.21	-0.61	-0.19	-1.38	-0.24	-0.27
	CYP71B24 (AT3G26230, 257625_at)	-0.39	0.06	0.51	0.32	0.29	0.78	0.46	-0.7	-1.01	-0.28	-0.08	0.03	-0.84	-0.64	-1.1	0	0.51	1.6	-1.55	1.16	0.61	0.29	0.22	0.01	0.28	0.12	0.13	0.26	0.03	0.03	0	0.99	-0.07	-0.14	-0.25	-0.15	0.11	0.07	0.06	-0.08	0.33	0.81	-0.54	-1.36	-0.19	-1.11	-0.66	-0.85
	CYP72A8 (AT3G14620, 258063_at)	0.34	-0.06	0.2	0.75	-0.45	0.87	0.81	0.46	0.17	1.14	-0.01	-0.29	-0.96	-0.15	0.75	0.11	-0.03	0.71	1.53	2.54	0.81	0.32	0.38	0.83	0.28	0.09	0.49	0.8	0.99	0.33	-0.03	1.45	0.1	-0.09	-0.12	-0.28	-0.25	0.35	0.4	0.21	0.38	0.97	1.78	0.89	-0.04	-1.21	2.27	0.54
	CYP74A (AT5G42650, 249208_at)	0.2	-0.32	-0.03	-0.08	-0.28	0.18	-0.32	0.07	0.05	-0.34	0.13	-0.37	0.11	0.35	0.2	0.21	-0.62	-0.64	0.65	0.31	0.08	-0.06	-0.14	-0.28	-0.51	0.33	0.24	0.15	-0.03	0.03	-1.72	0.12	-0.44	-0.71	-0.23	-0.37	-0.16	-0.21	-0.29	-0.67	-0.82	-0.56	0.71	0.77	0.08	-0.07	0.16	-0.32
	CYP74B2 (AT4G15440, 245253_at)	-0.21	-0.99	-0.93	-0.78	-0.91	0.4	0.01	-0.06	-0.3	0.65	-0.22	-1.11	-0.1	-0.64	0.9	-0.39	-1.17	-1.27	0.05	1.5	0	-0.37	-0.34	0.23	-0.29	0.06	-0.2	0.35	0.07	0.11	-4.45	0.04	-0.97	-0.78	-0.39	-0.37	-0.83	0.19	-0.16	-0.83	-1.71	-1.1	0.84	-0.07	-0.62	-0.05	-0.39	-0.98
	CYP71A19 (AT4G13290, 254767_s_at)	0	0	0	0	0	0	0	0	0	0	0	0	0	0	0	0	0	0	0	0	0	0	0	0	0	0	0	0	0	0	0	0	0	0	0	0	0	0	0	0	0	0	0	0	0	0	0	0
	CYP86A2 / sugar transporter family protein (At4g00360 / AT4G00370, 255690_at)	-0.05	0.09	-0.78	-0.06	-1.1	-1.91	-0.72	-0.22	-0.56	-1.86	-0.18	0.14	-0.05	-1.18	-2.39	-0.04	-1.07	-2.21	-1.09	-2.19	0.05	0.12	-0.98	-0.63	-0.67	0.21	0.28	-0.58	-1.05	-0.76	-2.31	0.03	-0.69	-1.53	0.21	-0.09	0.18	-0.1	-0.13	-0.49	-0.87	-1.2	-0.12	-0.86	0.11	1.35	-0.34	0.58
	CYP716A1 (AT5G36110, 249684_s_at)	0	0	0	0	0	0	0	0	0	0	0	0	0	0	0	0	0	0	0	0	0	0	0	0	0	0	0	0	0	0	0	0	0	0	0	0	0	0	0	0	-0.72	0	0	0	0	0	0	0
	CYP72A15 (AT3G14690, 258094_at)	-0.41	-0.36	-0.76	-0.07	-0.51	-0.51	0.18	0.15	0.4	0.72	0.49	-0.37	-0.25	-0.73	0.79	0.21	-1.01	-0.18	-0.9	0.33	0.35	-0.46	-0.39	-0.15	0.2	0.35	-0.3	-0.81	-0.55	0.2	-0.5	-0.19	0.05	-0.37	0.2	0.22	0.16	0.2	0.04	-0.13	-0.06	0.03	0.28	-0.03	-0.11	-2.009	-0.86	-0.06
	CYP72A13 / A11 (At3g14660 / AT3G14650, 258114_at)	-0.57	-0.48	-1.14	-0.41	-0.52	-1.08	0.53	0.78	0.5	0.07	0.17	-0.45	-0.05	-0.12	0.57	-0.1	-0.82	-0.27	-0.02	-0.05	0.09	0.04	-0.25	-0.09	0.09	-0.08	-0.04	-0.36	-0.14	0.23	-0.48	0.05	0	-0.01	0.15	0.14	0.18	0.26	0.12	-0.24	-0.2	-0.27	0.03	0.39	0.02	-2.45	-0.26	0.46
	CYP709B2 (AT2G46950, 266756_at)	0	0.21	0.07	-0.27	-0.43	-0.17	0.06	-0.64	-0.46	0.01	-0.62	0.35	-0.38	-0.43	0.3	-0.09	0.14	-0.3	0	0.49	0.13	0	-0.09	0.28	-0.14	0.03	0.09	-0.29	-0.21	-0.14	-0.79	0.52	0.09	0.12	0.08	0.22	-0.06	-0.13	-0.16	0	-0.33	0.22	0.02	0	-0.03	-0.21	0.23	-0.53
	CYP94B2 (AT3G01900, 258973_at)	0	0	0	0	0	0	0	0	0	0	0	0	0	0.32	0	0	0	0	0	0	0	0	0	0	0	0	0	0	0	0	0	0	0	0	-0.06	-0.23	-0.27	0	-0.01	0.01	-0.43	0.07	0	0	0	0	0	0
	CYP81D5 (AT4G37320, 253097_at)	0	0	-0.13	0	0	0	0	0	0	1.24	0	0	0	0.29	0.74	0	0	0	0	0	0	0	0	0	0	-0.04	0	0	0	0	0.51	0	-0.08	-0.17	-0.2	0	-0.31	0.03	0.04	-0.41	-0.33	-0.17	0.66	0.85	0	0	0	0.32
	CYP708A3 (AT1G78490, 263120_at)	-0.05	-0.42	-0.71	-0.03	-0.47	-0.07	0.28	-0.19	0.29	0.62	0.37	-0.24	0.29	-0.68	0.73	0.13	-0.54	-0.95	-0.23	1.39	0.37	-0.57	-1.04	-1.05	-0.44	0.35	-0.13	-0.97	-0.47	-0.54	-1.05	-0.24	-0.14	-0.24	-0.33	-0.2	-0.12	0.04	-0.13	-0.22	-0.71	-0.62	0.05	-0.23	0.18	0.68	-0.37	-1.14
	CYP81D10 (AT1G66540, 256386_at)	-0.23	-0.3	-0.46	-0.35	0.03	0.1	-0.41	-0.41	-0.47	0.1	-0.16	-0.12	-0.67	-0.92	0.63	-0.12	-0.37	-0.03	0.13	0.43	0.49	-0.37	0.05	-0.15	0.32	-0.24	-0.22	-0.13	-0.66	-0.34	0	-0.12	0.21	0.18	0.04	-0.18	0.06	0.34	0.25	-0.34	-0.65	0.04	-0.17	-0.59	0.1	-1.66	-0.45	-0.76
	CYP706A1 / A2 (At4g22690 / At4g22710, 254331_s_at)	-0.12	-0.07	0	-0.01	0.53	-0.64	-0.05	0.3	-0.43	-0.84	-0.39	-0.37	-0.31	-0.59	-2.22	0.05	0.26	-0.67	-0.28	-0.13	0.1	-0.28	-0.06	0.17	0.19	-0.38	-0.2	-0.03	-0.03	-0.05	-1.03	0.2	-0.24	-0.25	0.21	-0.05	-0.32	-0.03	0.04	0.04	-0.02	0.04	0.19	0.12	0.31	0.1	1.03	0.79
	CYP715A1 (AT5G52400, 248358_at)	-0.14	-0.66	0	-1.17	-1.74	0	-0.04	0.38	1.23	1.15	0.04	-1.29	-1.29	0.76	1.75	0.57	-0.03	0.26	1.11	1.69	0.48	0	0.4	0	-0.32	0	0	0	-0.07	-0.32	0.34	0	0.07	0.04	-0.01	-0.04	0	0	0	0	0.07	0.25	1.45	2.6	0	0	2.82	0
	CYP73A5 (AT2G30490, 267470_at)	0.93	0.67	1.65	1.5	0.91	2.16	1.26	1.1	0.94	1.89	1.57	0.72	-0.5	0.74	1.3	1.69	1.81	2.48	1.36	1.91	0.3	0.17	0.18	0.24	-0.04	0.18	0.1	-0.23	0.36	0.12	0.68	0.08	-0.25	-0.49	-0.04	-0.15	-0.42	-0.04	0.2	-0.27	0	0.31	0.1	0.19	-0.1	-0.25	0.59	0.09
	CYP81D1 (AT5G36220, 246620_at)	0.12	-0.05	0.9	0.01	0.31	1.7	0.41	0.51	0.31	1.6	0.67	-0.05	-0.51	0.87	1.72	0.7	-0.18	1.02	1.9	2.68	0.64	0.42	0.35	0.17	-0.03	0.04	0.42	0.87	1.05	0.63	0.46	0.16	-0.18	-0.19	-0.3	-0.46	-0.56	0.29	0.08	-0.67	-0.65	-0.41	1.45	1.73	0.08	0.1	1.56	-0.04
	CYP89A5 (AT1G64950, 266155_at)	-0.61	-1.14	0.02	-1.61	-0.97	-0.38	0.24	-0.37	0.74	0.63	0.53	-1.23	0.04	0.93	1.31	-0.21	-0.64	0.36	1.21	1.06	0.02	-0.19	0.19	0.08	-0.03	0	-0.25	-0.31	-0.01	0.42	-0.85	0.13	-0.21	-0.02	0.05	-0.27	0.15	0.2	0.28	-0.35	-0.27	-0.12	1.6	1.79	-0.14	-2.69	0.19	0
	CYP71B6 (AT2G24180, 266000_at)	0.14	0.39	1.09	0	-0.02	0.43	1.26	0.93	0.9	2.05	0.47	0.33	-0.5	0.97	1.1	0.39	1.06	0.96	2.26	2.31	0.21	0.29	0.49	0.4	-0.01	0.25	-0.01	0.52	0.49	0.34	0.65	0.71	-0.05	-0.01	0.21	0.01	0	0.18	0.11	0.16	0.77	0.75	2.16	1.94	-0.49	-0.27	3.1	1.86
	CYP81H1 (AT4G37310, 253052_at)	0	-0.48	0.53	0	-0.22	-0.27	1.38	0.08	0.32	1.62	0	-0.59	-0.53	0.95	1.92	0	-0.28	0.43	0.93	2.02	-0.27	0.31	0.48	0.09	-0.39	-0.53	-0.33	-0.06	0.43	0.54	-1.05	0.27	-0.22	-0.15	0.07	0	-0.51	-0.19	0.09	-0.14	0.1	0.34	1.43	2.15	-0.82	-0.61	1.1	0.71
[truncated: 191 more columns]
