# Supplementary material for: An extensive (co-)expression analysis tool for the cytochrome P450 superfamily in Arabidopsis thaliana
Source: BMC Plant Biol. 2008 Apr 23;8:47. doi: 10.1186/1471-2229-8-47 (PMC2383897; doi:10.1186/1471-2229-8-47)
Supplement: Additional File 4 — Co-expression analysis using CYP73A5 encoding cinnamate 4-hydroxylase as bait. Data from published Affymetrix microarrays (representing a) 167 organ and tissue samples and b) 243 stress related treatments) were retrieved from the Genevestigator database [10]. Background correction and ratio log2-ratio generation was performed as describe in Methods. The expression vectors of CYP73A5 were compared to those of 4,119 genes annotated in diverse databases to be involved in any metabolic pathway using the 'ExpresionAngler' algorith [9]. Expression profiles of co-expressed genes with a correlation coefficient of more than 0.5 are shown as a heatmap. Groups of samples are indicated on top of the heatmap. Mean centred signal intensity ratios are colour coded as indicated on the bottom of each heatmap. Genes encoding enzymes of the phenylpropanoid and shikimate pathways are highlighted in red and green, respectively. Sheet 1 shows overview image, detailed information on the co-expressed genes and samples can be found in sheets 2 (organs) and 3 (stress) of this file. [file 1471-2229-8-47-S4.xls]

## Sheet: overview
Additional File 4 Co-expression analysis using CYP73A5 encoding cinnamate 4-hydroxylase as a bait. Data from published Affymetrix microarrays (representing a) 167 organ and tissue samples and b) 243 stress related treatments) were retrieved from the Genevestigator database (Zimmermann et al., 2004). Background correction and ratio log2-ratio generation was performed as describe in Methods. The ex…

## Sheet: organs
Locus	r-value	Name	Description	suspension cell, aphidicolin, 0h ( 5)	suspension cell, aphidicolin, 2h (5)	suspension cell, aphidicolin, 4h (5)	suspension cell, aphidicolin, 6h (5)	suspension cell, aphidicolin, 8h (5)	suspension cell, aphidicolin, 10h (5)	suspension cell, aphidicolin, 12h (5)	suspension cell, aphidicolin, 14h (5)	suspension cell, aphidicolin, 16h (5)	suspension cell, aphidicolin, 19h (5)	suspension cell, sucrose, 0h (6)	suspension cell, sucrose, 2h (6)	suspension cell, sucrose, 4h (6)	suspension cell, sucrose, 6h (6)	suspension cell, sucrose, 8h (6)	suspension cell, sucrose, 10h (6)	suspension cell, sucrose, 12h (6)	suspension cell, 1d (19)	suspension cell, 1d (19)	suspension cell, 5d (19)	suspension cell, 7d (19)	suspension cell, senescing (20)	protoplast (62)	suspension cell, light (153)	suspension cell, dark (153)	callus, transdifferentiation A1 (78)	callus, transdifferentiation A2 (78)	callus, transdifferentiation A3 (78)	callus, transdifferentiation A4 (78)	callus, transdifferentiation A5 (78)	callus, transdifferentiation A6 (78)	seedling (59)	seedling (137)	seedling (138)	seedling (143)	seedling (144)	seedling, cont. light, 26h (149)	seedling, cont. light, 26h (149)	seedling, cont. light, 34h (149)	seedling, cont. light, 38h (149)	seedling, cont. light, 42h (149)	seedling, cont. light, 46h (149)	seedling, cont. light, 50h (149)	seedling, cont. light, 54h (149)	seedling, cont. light, 58h (149)	seedling, cont. light, 62h (149)
At2g30490	1	C4H, CYP73A5	trans-cinnamate 4-monooxygenase / cinnamic acid 4-hydroxylase (C4H) (CA4H) / cytochrome P450 73 (CYP73A5)	-0.5	-0.4	-1.3	-1.3	-1.3	-1.3	-1.3	-1.3	-1.3	-1.8	-0.5	-1.3	-1.3	-1.3	-1.3	-1.3	-1.3	-1.3	-1.3	-1.2	-1.3	2.4	0.8	-0.3	-0.4	0.6	1.3	1.5	1.3	1.5	1.2	0	2.5	-0.5	-0.3	0.2	0.6	0.4	0.2	0	0	0.4	0.7	0.2	-0.1	0.2
At1g52760	0.779		esterase/lipase/thioesterase family protein, low similarity to monoglyceride lipase from (Homo sapiens, Mus musculus)	0.7	2.2	1.6	0.9	0.7	0.7	0.6	0.7	0.8	0.6	2.1	2.8	2.6	2.6	2	1.4	0.4	0	0.8	1.3	2	1.2	2.3	0.6	0.5	1.4	1.3	1.3	1.4	1.1	1.2	0.8	0.8	0.9	-1.6	0.5	0.5	0.5	0	0.3	0.6	0.4	0.4	0.2	0.3	0.4
At3g06300	0.697		Encodes a prolyl-4 hydroxylase that can hydroxylate poly(L-proline)and other proline rich peptides, including those with sequences corresponding to those in arabinogalactan proteins and extensins.	-0.1	0.5	0.1	-0.1	-0.2	-0.2	-0.1	0	-0.3	0	0.2	0.7	0.4	0.2	0	0.1	-0.2	-0.1	-0.1	0.3	0.7	0	0.4	0.6	-0.6	0.7	0.3	0.1	0.5	0.6	0.6	0	1	0.5	0.4	0.6	0.4	0.5	0	0.3	0.2	0	0.1	0	0.1	0
At4g34050	0.696	CCOMT	caffeoyl-CoA 3-O-methyltransferase	-0.7	0.5	1	0.1	-1.3	-1.8	-1.9	-1.6	-1.2	-1.9	0.1	2.1	2	1.8	1.1	0.5	-1.5	-3.9	-2.9	-1.2	0.6	-1.6	1.5	1	-0.3	1.1	0.1	0.3	0.9	0.1	0.4	0.6	0.9	1	0.8	0.9	0.6	0.4	0.4	0.5	0.8	0.8	0.8	0.2	0.5	0.6
At5g48930	0.695	HCT	Hydroxycinnamoyl-CoA:shikimate/quinate hydroxycinnamoyltransferase	-1.3	2	0	-0.7	-0.8	-0.9	-1.2	-1	-1.1	-1.2	1.1	2.8	2.2	1.7	0.8	0	-1.3	-1.2	-1	-0.1	0.8	0.1	1.5	0.2	-0.8	0.4	-0.9	-0.5	0.2	-0.2	-0.1	0.7	0.6	0.7	0.2	0.2	0.7	0.4	0.2	0.5	0.6	0.6	0.5	0.2	0.1	0.5
At2g40890	0.69	C3'H, CYP98A3	encodes coumarate 3-hydroxylase (C3H), a P450-dependent monooxygenase. Involved in lignin biosynthesis.	-0.4	1.9	1.3	0.2	-0.2	-0.5	-0.5	-0.6	-0.5	-0.9	1.3	2.5	2.1	1.8	1.3	0.4	-1	-1.4	-1	-0.6	0.6	0.1	1.9	0.7	0	0.5	-0.3	-0.5	0	-0.5	-0.6	0.7	0.2	0.8	0.6	0.1	0.5	0.5	0.1	0.3	0.4	0.4	0.3	0.2	0	0.1
At1g51680	0.651	4CL1	encodes an isoform of 4-coumarate:CoA ligase (4CL), which is involved in the last step of the general phenylpropanoid pathway. In addition to 4-coumarate, it also converts ferulate.	-3	3.1	2	0.9	-0.2	-0.7	-0.5	0.1	0.4	-0.9	2.5	3.3	3.3	3.5	3	2.4	0.9	-2.5	-3.1	0.4	1.8	1.1	3.1	0.8	-1.6	0.2	-1.6	-1.4	-0.2	-0.7	-0.8	1.3	0.7	1.3	0.8	0.1	1	0.4	0.3	0.6	0.9	0.9	0.9	0.4	0.5	0.9
At1g48860	0.646		Strong similarity to 5-enolpyruvylshikimate-3-phosphate (EPSP) synthase from Arabidopsis thaliana	1.2	2.4	2.2	1.5	1.4	1.4	1.4	1.3	1.5	1.4	0.8	2.5	2.4	2.3	2	1.7	1.3	1.2	1.3	1.2	1.4	0.4	2.7	0.4	-0.1	0.3	-0.1	-0.3	-0.1	-0.4	-0.1	0.3	0	0.1	-0.2	-0.1	0	0	0	0.2	0.3	0.4	0.3	0	0.2	0.4
At2g45300	0.646		3-phosphoshikimate 1-carboxyvinyltransferase / 5-enolpyruvylshikimate-3-phosphate / EPSP synthase	1.2	2.4	2.2	1.5	1.4	1.4	1.4	1.3	1.5	1.4	0.8	2.5	2.4	2.3	2	1.7	1.3	1.2	1.3	1.2	1.4	0.4	2.7	0.4	-0.1	0.3	-0.1	-0.3	-0.1	-0.4	-0.1	0.3	0	0.1	-0.2	-0.1	0	0	0	0.2	0.3	0.4	0.3	0	0.2	0.4
At5g47730	0.639		SEC14 cytosolic factor, putative; similar to polyphosphoinositide binding protein SEC14 homolog Ssh1p (Glycine max)	0.9	1.8	0.5	0.7	0.5	0.4	0.7	0.9	0.8	0.6	0.6	1.5	1.4	1.4	1.2	0.9	0.6	0.9	1.1	2	1.8	-0.6	0.1	-0.1	-0.8	-0.1	-0.3	-0.2	-0.1	-0.4	-0.3	-0.5	0.2	-0.3	0	-0.1	-0.3	-0.1	-0.6	-0.5	-0.2	0	0	0	-0.6	-0.3
At1g61820	0.636		glycosyl hydrolase family 1 protein; similar to beta-mannosidase (Lycopersicon esculentum)	1.9	2.4	0.1	0.3	-0.2	0.9	1.2	1.7	1.9	0.8	4.2	4.6	4.2	4.6	4.2	3.3	1.9	-0.7	0.3	2.6	4.3	5	5.1	-0.3	2.2	0.5	0.4	1.7	1.9	1.7	2.2	0.2	0.3	2.2	1.6	0.8	0.6	1.1	0.9	0.5	0.3	0.3	0.8	0.3	0.5	0.5
At2g37040	0.627	PAL1	phenylalanine ammonia-lyase 1	-3.8	2.1	-1.1	-3.8	-2.9	-3.8	-3.8	-3	-3.8	-3.8	0.4	2.2	1.5	1.4	0	-1	-3.8	-3.8	-2.8	-1	0.4	-0.9	3.2	1.1	0.6	1.1	-0.7	-0.8	0	-0.4	0	1.9	1.6	1.5	1.4	1.4	1.5	0.5	0.5	0.5	1.5	1.9	1.3	0.9	0.5	0.9
At4g34230	0.627	CAD5	Encodes a catalytically active cinnamyl alcohol dehydrogenase which uses p-coumaryl aldehyde as a preferred substrate. It can also use sinapyl, caffeyl, coniferyl and d-hydroxyconiferyl aldehydes as substrates.	2	2.3	2.3	1.9	1.5	1.4	1.7	1.8	2	2.1	2.8	3.2	2.6	2.6	2.2	1.8	1.1	1.7	1.4	2.3	2.6	2.3	3.2	-0.5	-1.8	0.6	0.7	1.2	1.2	0.6	0.3	-0.3	1.1	0	-0.4	0.8	0.8	0.2	0.1	0	0.5	0.4	0.6	0.2	0.1	0.3
At1g62790	0.624		protease inhibitor/seed storage/lipid transfer protein (LTP) family protein	1	0.6	0.3	0	-0.5	-0.5	-0.4	-0.4	-0.2	-0.6	0.1	1.2	1	0.7	0.2	-0.2	-0.5	-0.8	-0.2	0.7	1.4	1.5	2.1	-0.7	-1.3	1.2	0.7	1.3	1.3	1.2	1.3	-0.5	0.7	-0.6	0.4	0.9	-0.3	-0.2	-0.7	-0.3	-0.2	-0.5	-0.5	-0.7	-0.6	-0.3
At1g06550	0.619		Enoyl-CoA hydratase/isomerase family protein	-0.9	1.5	0.9	-0.2	-0.6	-1	-0.8	-0.5	-0.3	-1.1	0.7	2.7	2.9	2.2	1.1	-0.1	-1.1	-1.3	-0.1	0.8	1.5	-1.4	1	0.4	0	1.8	0.6	0.9	1.6	1.1	1.6	0.1	0.3	0.2	-0.1	0	0.2	-0.3	-0.2	-0.5	0.6	0.6	0	-0.5	-0.5	-0.3
At5g54160	0.619	ATOMT1	A caffeic acid/5-hydroxyferulic acid O-methyltransferase. Interacts with 14-4-3 proteins in yeast 2 hybrid assay.	-1.1	0.3	1.5	0.7	-0.1	-0.8	-1	-0.7	-0.5	-1	0.9	2	2	1.9	1.3	0.5	0	-1	-0.8	-0.1	0.9	-0.9	0.8	1.1	0.2	0.1	-0.2	0	0.2	-0.6	-0.3	0.1	0.4	0.9	0.4	1	0.3	0.4	-0.3	-0.1	0	0.2	0.3	0.1	-0.2	0
At2g22250	0.617		aminotransferase class I and II family protein, similar to aspartate aminotransferase from Bacillus stearothermophilus and Thermus aquaticu	-1.6	-1.6	-1.6	-1.6	-1.6	-1.6	-1.6	-1.6	-1.6	-1.6	1.1	-1.6	-1.6	-1.6	-1.6	-1.6	-1.6	-1.6	-1.6	-1.6	-1.6	1.7	0.4	0.3	0.2	0.2	0.8	-0.9	-1.6	-1.1	-0.6	1.2	0.4	1.6	1.2	1.4	1.9	1.8	1.2	1.5	1.4	1.3	1.9	2	1.6	1.6
At1g02500	0.613	SAM1	S-adenosylmethionine synthetase gene sam-1	-0.6	0.3	0	-0.7	-0.4	-0.6	-0.3	-0.6	-0.6	-0.3	-0.3	1.4	1.2	0.9	0.4	0.1	-0.3	0	-0.5	0	-0.1	-1.3	-0.3	0.4	0	1.1	0.9	0.9	0.9	0.7	0.8	0.8	0.6	0.4	0.5	0.7	0.4	0.4	0.2	0.4	0.5	0.4	0.5	0.3	0.6	0.5
At3g18280	0.61		protease inhibitor/seed storage/lipid transfer protein (LTP) family protein, similar to TED4 (Zinnia elegans)	2.5	2.2	2.3	2.3	2.4	2.3	1.9	1.2	1.5	1.6	-3.5	0.7	1.7	1.6	1.8	2.7	2.9	1.7	1.7	1.3	-0.1	-0.4	-0.8	0.9	-1.2	3	2.9	2.9	2.6	2	1.8	0.3	0.8	0.4	0.3	1.6	1.6	1.7	1.4	1	1.2	1.1	1.4	1.2	1.3	1.4
At5g49720	0.607	KOR1	endo-1,4-beta-glucanase KORRIGAN (KOR) / cellulase (OR16pep), Encodes a cell plate localized endo-1,4-beta-glucanase. Is essential for cytokinesis.	0.3	-0.5	0	0	0	-0.1	0	0	-0.2	0	0.4	0.1	0.3	0	0	0	-0.1	-0.3	0.2	0.5	0.9	0.6	-0.4	0.2	1	0.4	0.5	0.9	0.8	0.8	0.7	0.5	0.6	0.6	0.4	0.6	0.4	0.5	0.2	0.4	0.4	0.2	0.1	0.3	0.1	0.3
At3g03050	0.601	CSLD3	encodes a cellulose synthase like protein. mutations initiate root hairs that rupture at their tip soon after initiation. is required for the synthesis of a noncellulosic wall polysaccharide.	0.8	-0.3	0.4	0.9	0.6	0.7	1.1	0.9	0.9	0.9	0.1	1.2	1.2	1.5	1.5	1.7	1.4	0.9	1.1	1.1	2.2	0.5	0.8	-0.1	-0.5	1	0.3	0.5	0.5	0.5	0.9	0	0.2	-0.5	0.3	0.5	0.2	0.1	0.2	0.3	0.4	0.2	0	-0.2	0.1	0.3
At3g21240	0.599	4CL2	encodes an isoform of 4-coumarate:CoA ligase (4CL), which is involved in the last step of the general phenylpropanoid pathway. In addition to 4-coumarate, it does NOT convert ferulate.	-0.9	-0.3	-0.9	-0.9	-0.9	-0.9	-0.9	-0.9	-0.9	-0.9	0	2.5	1.7	1.3	0.3	-0.9	-0.9	-0.9	-0.9	-0.9	-0.9	-0.9	1.3	0.3	-1.7	1	-0.1	-0.9	0.7	0.3	0.2	0.7	1.3	0	0.5	0.6	0.9	0.6	0.7	0.7	0.8	0.9	1	1	1	0.7
At3g53260	0.587	PAL2	phenylalanine ammonia-lyase 2	-2.2	2.4	-1.4	-2.1	-2.2	-2.2	-2.2	-1.8	-2.2	-2.2	-0.7	3.2	2.5	2.5	1.1	-0.2	-1.5	-2.2	-2.2	-1	-0.5	-1.9	3.4	1.8	1.9	1	-1.2	-0.9	0	-0.1	0	2.5	1.1	2.2	0.1	0.7	1.8	1.5	0.6	1	1.5	1.7	1.6	1.5	1	0.7
At5g61840	0.587		exostosin family protein	0.5	0.4	0.5	0.5	0.3	0.4	0.6	0.5	0.2	0.2	0.1	0.5	0.3	0.1	0.1	0.3	0.3	0.3	0	0.4	0.3	0.3	0	-0.3	-0.4	0.2	0.3	0	-0.2	0	-0.2	-0.2	0.1	-0.4	0	-0.1	-0.1	0.1	-0.2	-0.2	-0.1	-0.1	-0.1	0.1	-0.2	-0.1
At2g01140	0.584		fructose-bisphosphate aldolase, putative, similar to plastidic aldolase from Nicotiana paniculata	0.9	0.9	1.4	1.3	1.2	1.2	1.2	1.1	1.2	1.1	0.2	1.4	1.8	1.9	1.5	1.4	1.3	0.6	1.2	0.7	1	0.6	1.7	0	-1.2	1.4	1.3	1.2	1.1	1	1	0	0	-0.5	-0.4	0.6	0	-0.1	-0.4	-0.1	0	-0.1	0	-0.1	0.1	-0.2
At1g22410	0.582		Similar to 3-deoxy-D-arabino-heptulosonate 7-phosphate synthase from Nicotiana tabacum	-1	1.5	1.1	-0.1	-0.7	-1	-0.8	-0.8	-0.4	-0.5	-1	2	1.9	1.7	1.1	0.7	-0.2	-0.7	-0.9	0.9	1.1	-1.8	1.4	0.3	-0.5	0.3	-0.9	-0.7	-0.3	-0.8	-0.3	0	0.7	-0.1	0.4	0.2	0.3	0.3	0	0.2	0.3	0.4	0.3	0.1	0	0.2
At4g01850	0.581	SAM2	S-adenosylmethionine synthetase 2	1.1	1	1.1	1.1	1.5	1.1	1.3	1.1	1.3	1.3	1.2	1.3	1.5	1.5	1.3	1.2	1.3	1.1	1.2	0.9	1	0	0	0	0.1	0.5	0.6	0.8	0.5	0.7	0.5	0.3	0	0.3	0	0.3	-0.1	0	0	0	0	-0.1	0.1	0	0	-0.1
At1g11580	0.575		similar to pectin methylesterase (Lycopersicon esculentum)	1.3	0.3	0.7	0.5	0.7	0.7	0.8	0.6	0.5	0.7	2.9	1.7	0.4	1.1	0.7	0.9	1.1	0.4	2.4	0	1.3	-1.9	0.6	1	0.2	3.6	3.8	3.7	3.7	3.4	3.7	0.8	2.5	0.8	1.1	2.4	0.6	0.7	0.5	0.2	0.3	0.6	0.9	0.2	0.2	0.7
At1g48850	0.575		Similar to chorismate synthase from Lycopersicon esculentum	0.4	1.9	1.7	1	0.5	0.5	0.4	0.4	0.5	0.4	0.4	2.4	2.3	2	1.7	1.2	0.6	0.3	0.2	0.2	0.6	-0.2	2.4	0.8	0	0.5	-0.3	-0.1	0	-0.2	0	0.2	-0.3	0.3	-0.5	0	0.2	-0.3	-0.4	0	0.1	0.2	0	-0.3	-0.1	-0.1
At4g13660	0.572		similar to pinoresinol-lariciresinol reductase TH1 (Tsuga heterophylla)	2.3	1.5	2.3	2.7	2.6	2.2	1.9	1.5	1.4	1.1	4.2	3.5	3.4	3.4	3.1	2.8	2.8	1.5	1.7	2.7	2.5	3.2	2	1.5	0.7	2.3	2.2	2.2	2.3	2.2	2.2	1.7	2.6	1.7	1.9	2.8	2.8	2.6	2.4	2.5	2.3	2.2	2.2	2.1	2.2	2.1
At4g39980	0.572	DHS1	2-dehydro-3-deoxyphosphoheptonate aldolase 1 / 3-deoxy-D-arabino-heptulosonate 7-phosphate synthase 1 / DAHP synthetase 1 (DHS1)	-0.5	1.6	0.6	0.1	0.3	0.1	0.3	0.4	0.6	0.5	0.1	2.6	2.1	2	1.5	1.3	0.7	0.7	0.6	-0.1	0.1	-0.2	2	-0.2	-0.9	0.4	0.4	0.1	0.2	0.2	0.2	-0.7	-0.4	-0.8	-0.2	0	-1.1	-0.6	-0.4	-0.3	-0.6	-0.7	-0.9	-0.6	-0.3	-0.3
At4g08770	0.567		peroxidase, putative, identical to class III peroxidase ATP38 (Arabidopsis thaliana)	2.7	4.5	3.7	4	3.7	3.4	3.2	3.3	3.3	3.1	0.1	2.9	3.8	4.4	4.1	3.9	3.6	2.6	4.1	3.1	4.3	-1.7	3.3	1.5	-0.2	4.5	3.7	3.5	4.3	3.6	4.2	1.2	2.5	0	1.8	2.8	0	0	0.1	0	0	-0.3	0	-0.2	0	0.6
At5g22630	0.561		prephenate dehydratase family protein	0	1.3	-1.8	-2.8	-1.9	-2.4	-1.9	-1.9	-1.7	-2.4	-1.5	2.4	0.7	0.7	-0.6	-1.5	-2.8	-2.8	-2.8	-1.5	0	-1.6	0.6	-0.1	-1.6	1.4	0.4	0.9	1.4	0.7	1.3	0.7	1.6	0.5	-0.1	0.8	1.1	0.4	0.4	0.9	0.8	0.7	0.7	1	0.8	0.7
At1g28680	0.558		transferase family protein, similar to elicitor inducible gene product EIG-I24 (Nicotiana tabacum)	-1	0.2	-1	-1	-1	-1	-1	-1	-1	-1	-1	0.9	0	-1	-1	-1	-1	-1	-1	-1	-1	-1	0	0.8	-0.3	0.8	-0.4	-0.1	0	0	0	0.8	0.7	0.4	0.6	0.6	0.7	0.6	0.3	0.6	1	1	0.6	0.5	0.2	0.7
At4g23650	0.556	CDPK6	member of Calcium Dependent Protein Kinase	0.9	1.1	1.2	1	0.9	0.8	1	0.9	1.1	1.3	0.4	0.8	1.2	1.2	1.1	0.9	0.7	0.8	0.8	0.3	0.6	0.3	0.9	0.1	0	0.7	0.6	0.6	0.5	0.5	0.6	0.3	0	0	0.1	0.3	0	-0.2	-0.3	-0.4	-0.2	-0.1	-0.2	-0.3	-0.4	-0.3
At5g11670	0.554		malate oxidoreductase, putative, similar to NADP-dependent malic enzyme (Phaseolus vulgaris)	0.2	1.6	0.7	0.1	0.5	0.3	0.5	0.4	0.4	0.2	0.5	0.8	1	1	0.6	0.2	0.6	0	0.5	1.2	1.9	1.3	2.4	-0.2	0	0.1	0	-0.1	0	-0.2	0	0.1	1.6	-0.7	0.6	1.6	-0.2	0.2	0.7	0.8	0.3	-0.3	-0.1	0.1	0.6	0.7
At1g53310	0.546	ATPPC1	strong similarity to Phosphoenolpyruvate carboxylase from Solanum tuberosum	0	-0.1	0	0.1	0.2	0.3	0.2	0.1	0.3	0.4	-0.7	0.7	0.9	0.7	0.2	0.3	-0.1	0.1	0.6	1.1	1.5	-0.2	-0.7	0.3	-1.4	0.6	0	-0.1	-0.1	-0.2	0	-0.2	1.4	-0.3	0	0.9	0.1	0	-0.2	0	0.2	0	0	0	0	0.1
At1g80360	0.546		aminotransferase class I and II family protein, low similarity to Aromatic Aminotransferase from Pyrococcus horikoshii	0.2	0.6	0.7	0.8	0.4	0.5	0.4	0.4	0.3	0	1.3	1.3	1.2	0.8	0.3	0.2	0.4	0.3	0.1	-0.2	0	0.5	0.3	0.2	0	0	0	0	0	0	-0.1	0.2	0.1	0	0	0	-0.3	0.1	0	-0.4	0.3	0.4	0.1	0.2	0.1	-0.2
At5g05160	0.546		leucine-rich repeat transmembrane protein kinase, putative,	2	0.3	1.8	2.2	2	2	1.7	1.8	1.7	1.6	0.4	3	3.5	3.3	3.6	4	3.6	2.7	3.3	4	4.2	-2.1	1.1	0.5	-2.1	1.1	0	-1.2	-1	-2.1	-0.9	-0.3	1.9	0.1	0.4	0.6	1.1	0.5	0.8	1	1.3	1.3	1.1	0.9	0.6	1.1
At3g44720	0.544		prephenate dehydratase family protein	1.1	1.1	0	0	0.2	0	0	0.2	0.3	0.1	0.6	2.5	1.7	1.4	0.9	0	0	-1	-0.4	0.2	0.5	-0.3	1.7	-0.1	-1.8	3.3	3.1	3.5	3.3	2.7	3	0.7	0.8	0	-1.2	0	-0.1	-0.3	-0.8	-0.4	-0.1	-0.1	-0.2	-0.1	-0.3	-0.4
At1g20330	0.543	SMT2	S-adenosyl-methionine-sterol-C-methyltransferase. Encodes a sterol-C24-methyltransferases involved in sterol biosynthesis.	-0.3	-1	-0.5	0.6	0.5	0.1	0	0.1	0	0.2	0.6	1.4	1.6	1.6	1.5	1.5	1	0.5	0.8	0.7	0.5	0	0.2	0.5	1.2	0.6	0.4	0.1	0.3	0	0.4	0.8	0	0.9	0.5	0	0.1	0.1	0	-0.2	0	0	0.4	0	0	0
At5g17330	0.542	GAD	Encodes one of two isoforms of glutamate decarboxylase.	3.7	4	3.4	2.9	3.6	3.9	3.7	3.5	3.7	3.9	0.9	1.6	1.7	2.1	1.7	1.9	3.1	3.9	3.9	3.6	3.8	2.6	3.8	2	1.4	4	3.7	4.2	4.2	3.9	3.8	2.7	3.5	2.3	3	3.2	2.8	2.5	2.3	2.2	2.1	2	2.2	2	1.9	2.3
At1g06620	0.534		2-oxoglutarate-dependent dioxygenase, putative, similar to tomato ethylene synthesis regulatory protein E8	0.5	0.8	0.9	0.4	0.2	0.5	0	0.2	0.4	0.2	0.2	1.3	0.6	0.4	0	-0.3	-0.9	-1.3	-0.9	-0.3	-0.9	-0.9	-0.9	-0.4	-0.9	1.9	2.2	1.5	2	1.7	1.7	-0.2	0.9	-0.7	0.5	0.9	0.3	0.4	-0.2	0.1	-0.1	0	0.5	0.3	0	0.2
At1g72700	0.531		haloacid dehalogenase-like hydrolase family protein, similar to Potential phospholipid-transporting ATPase (Homo sapiens)	-0.3	-0.2	-0.9	-2.3	-0.4	-0.8	-0.8	-0.5	-0.5	-0.8	0.5	-0.1	-0.3	-0.6	-1.1	-0.2	-0.9	-1	-1	0	-0.6	2.6	-0.6	0	-0.5	0.9	0.3	0.7	0.8	0.5	0.7	-0.1	1.2	-0.1	0.2	0	0.8	0.8	0.6	0.9	0.7	0.7	0.5	0.6	0.5	0.8
At4g13940	0.531	HOG1	Encodes a S-adenosyl-L-homocysteine hydrolase required for DNA methylation-dependent gene silencing.	-0.2	0.1	0.3	0.1	0.2	0	0.2	0	0.1	0.2	-0.5	0.5	0.6	0.6	0.3	0.2	0.3	0.1	0	0.1	-0.3	-0.7	0.4	0	-0.6	0.2	0.3	0.6	0.3	0.4	0.2	0	0.3	0	0.4	0.3	0	0.2	0.1	0.2	0.2	0	0.2	0.1	0.1	0.2
At3g29200	0.53	CM1	chorismate mutase, chloroplast	-0.2	0.4	-0.2	0.1	-0.1	-0.8	-0.2	0.1	-0.5	-0.7	0.8	1.7	1.2	1.6	0.7	0.6	-0.2	-0.5	0	-0.2	0.9	1.6	2.6	0.7	0.4	0.4	0	0.2	0.1	0.3	0	1.7	-0.4	1.2	-0.4	-0.3	0.1	-0.5	-0.5	0	0.2	0.3	0	-0.9	-0.4	0.1
At1g15950	0.528	CCR1	Cinnamoyl CoA reductase isoform 1 (CCR1). Involved in lignin biosynthesis.	-1.1	-0.3	0	-0.9	-1.1	-1	-1	-1.1	-1.1	-1.3	0.2	1.3	0.8	0.4	-0.1	-0.2	-1.2	-2.1	-1.3	-0.8	-0.3	1.1	0	0.7	-0.2	0.1	0.1	0.1	0.3	0	0.2	0.8	0	1	-0.5	0.3	0.6	0.5	-0.2	-0.3	0.2	0.3	0.6	0.1	-0.4	-0.2
At1g80820	0.523	CCR2	cinnamoyl CoA reductase isoform 2. Involved in lignin biosynthesis.	2.4	5.3	-0.7	-0.7	-0.7	-0.7	-0.7	1.3	1.7	-0.7	-0.7	4.9	3.8	4.1	3.1	1.9	-0.7	-0.7	-0.7	2.7	2.9	-0.7	4.4	-0.7	-0.7	1.2	1	-0.7	1.6	-0.7	1.6	-0.7	-0.7	0.1	-0.7	-0.7	1.7	-0.7	-0.7	-0.7	-0.7	-0.7	-0.7	-0.7	-0.7	-0.7
At3g12500	0.523	ATHCHIB	basic endochitinase	2.3	2.1	1.7	1.6	1.8	1.2	0.4	0.1	0	0.2	1.4	-1.8	-1.8	-1.8	-1.8	-1.8	-1.8	-1.8	1.3	4.4	4.5	3.1	2.7	1.3	1.6	4.1	4.7	4.5	4.2	3.9	3.8	1.4	4.3	1.3	2.2	3.5	2.7	2.6	2.3	2.1	2	2.1	2.2	1.7	2.1	2.5
At3g04880	0.522	DRT102	encodes a novel protein involved in DNA repair from UV damage. Isolated by functional complementation of E. coli UV-sensitive mutants (UVR genes).	0.1	0.3	0.5	0.1	0.5	0.5	0.4	0.4	0.1	0.3	0.6	0.8	0.4	0.1	0.2	0.4	0	0	0.4	1.1	0.7	0.6	-0.8	-0.2	0	1.5	1.9	1.7	2	1.9	1.9	-0.2	0.3	-0.2	0	0.3	0	0.5	0	0.3	-0.1	0	0	0.3	0.1	0.1
At1g62380	0.518	ACO2	Encodes a protein similar to 1-aminocyclopropane-1-carboxylic oxidase (ACC oxidase). Expression of the AtACO2 transcripts is affected by ethylene.	1.9	2.1	2	2	2.3	1.8	1.5	1.1	1.1	1.3	2.1	2.1	1.6	1	1	1.2	1.2	1.3	1.4	1.2	1.8	2.1	2.1	0.7	0.8	0.4	0.3	0.7	0.9	0.6	0.6	1	0.6	1.1	0.5	1.7	0.3	0.7	0.5	0.7	0.5	0.1	0.1	0.2	0	-0.2
At1g20950	0.515		Similar to pyrophosphate--fructose 6-phosphate 1-phosphotransferase alpha subunit from Ricinus communis	0	0.1	0.2	0.5	0.5	0.6	0.5	0.4	0.5	0.3	-1.2	1.1	1.5	1.7	1.2	1.2	1	0.6	0.2	0	-0.1	-2.7	-0.1	0.7	-1.2	1.2	0.9	0.6	0.7	0.4	0.7	0.4	0	0.4	0.6	0.8	0.3	0	0.2	0.2	0.5	0.3	0.2	-0.2	0.3	0.3
At5g66120	0.515		3-dehydroquinate synthase, putative, similar to aroB (Neisseria gonorrhoeae)	0.4	1.2	1.3	0.5	0.6	0.5	0.5	0.4	0.5	0.2	0.2	1.2	0.9	0.5	0.2	-0.1	-0.6	0	-0.5	0.4	0	0	1.4	0.5	-0.4	0.4	0	0	0.1	0	0.1	0.2	-0.1	0.1	0.1	0.1	-0.2	-0.3	-0.2	-0.2	0	0	-0.2	-0.3	-0.2	-0.1
At3g43190	0.514		strong similarity to Sucrose synthase (Arabidopsis thaliana) (SUS1)	4.3	3.3	1.6	0.9	1.2	1.6	1.9	2.4	0.2	-0.5	-0.7	-0.1	-0.7	-1.4	-0.8	-0.9	-1	-1.2	4.4	3.7	3.7	1.8	0.2	-0.6	-1	5.6	5.9	6	5.8	5.9	5.8	-0.2	4.2	-1.1	0.7	2.2	0.7	1	0.1	0.1	0.5	0.7	1.2	0	0.2	0.5
At3g20960	0.51	CYP705A33	cytochrome P450 family protein	1.6	2.5	0.8	0.9	1.1	0.9	0.1	0.1	1	0	1.4	1.7	1.3	0	-0.5	-0.5	-0.5	-0.5	-0.5	0.6	0.5	0	-0.5	-1.3	0	0.7	0.7	0.7	0.2	0.8	0.9	1	0.7	0	-0.5	0.1	0.8	1.1	1	0.8	0.7	0.8	0.6	0.6	1.1	-0.5
At4g30190	0.51	AHA2	belongs to the P-type ATPase superfamily of cation-transporting ATPases, pumps protons out of the cell, generating a proton gradient that drives the active transport of nutrients by proton symport.	-0.4	2	0.5	0	0.7	0.8	0.9	0.5	0.5	0.7	0.3	2	1.3	1.3	1.2	1	0.9	0.5	0.6	0.7	0.7	-0.3	1.4	0	-1.7	0.3	0.2	0.4	0.4	0.3	0.5	0.5	0.9	-0.5	1	0.8	1.1	1.2	1	1.2	1.3	1.2	1.2	1.1	1.2	1.2
At2g17720	0.509		oxidoreductase, 2OG-Fe(II) oxygenase family protein, similar to prolyl 4-hydroxylase, alpha subunit, from Gallus gallus, Rattus norvegicus, Mus musculus	2.7	3.4	2.2	1.4	2.1	2.8	3.4	3.2	3.5	3.8	3.5	2.2	2.2	2.6	2.5	2.3	1.4	3.6	2.3	1.7	0.4	-1.1	-1.1	-0.1	-0.6	0	2	1.9	-0.7	-0.6	-1.4	-0.1	-0.9	-0.4	-0.6	0	-0.1	0	-0.2	0	-0.2	-0.3	-1.1	-0.2	-0.4	-1.1
At3g43600	0.508	AAO2	aldehyde oxidase, putative	0.4	-0.3	0.4	0.9	0.3	0.4	0.2	0.4	0	-0.1	1.6	2	2	2	1.1	1.4	0.9	0.8	0.7	1.1	0.6	0	1.8	1.4	0.5	1.8	1.3	1.7	1.3	1.5	1.2	0.6	1	0.7	0.9	1.3	0.8	0.7	0.8	1	1.1	1	0.9	0.9	0.8	0.7
At3g21770	0.507		peroxidase 30 (PER30) (P30) (PRXR9)	-1.4	-1.4	-1.4	-1.4	-1.4	-1.4	-1.4	-1.4	-1.4	-1.4	0.8	0.9	-1.4	-1.4	-1.4	-1.4	-1.4	-1.4	-1.4	0.8	0.2	-1.4	-0.9	0.9	0	2.7	2.4	2.8	2.3	1.3	1.6	1.1	3	0.7	1.1	2.8	1.9	1.9	2.1	1.7	1.7	2.1	2.4	1.9	1.4	1.9
At1g30510	0.504		Strong similarity to Ferredoxin--NADP reductase chloroplast precursorfrom Oryza sativa and Zea mays	0.6	0.7	0.6	0.6	0.3	0.5	0.7	0.3	0.2	0	-1	2.1	2.3	1.1	0.4	0.4	0.6	0.6	0.6	0	-0.1	-1.7	1.7	1.6	-0.6	0.9	0.4	0.3	1.1	0.7	0.6	0.2	0.3	-0.9	1.1	1	1.5	1.8	2	2	1.8	2.2	2.1	2.2	2.3	1.8
[truncated: 121 more columns]

## Sheet: stress
Locus	r-value	Name	Description	Agrobacterium tumefaciens, tumor at stem (8)	Myzus persicae, 8h, leaf (82)	Gigaspora rosea, 3d, roots (23)	Heterodera schachtii, 21d, roots (24)	Pseudomonas syringae hrpA, 2h, Col5 leaf (71)	P. syringae DC3000 avrRpm1, 4h, Col5 leaf (71)	P. syringae DC3000, 4h, Col5 leaf (71)	P. syringae hrpA, 4h, Col5 leaf (71)	P. syringae DC3000, 12h, Col5 leaf (71)	P. syringae hrpA, 12h, Col5 leaf (71)	P. syringae DC3000, 2h, Col leaf (106)	P. syringae DC3000, 6h, Col leaf (106)	P. syringae DC3000, 24h, Col leaf (106)	P. syringae avrRpm1, 2h, Col leaf (106)	P. syringae avrRpm1, 6h, Col leaf (106)	P. syringae avrRpm1, 24h, Col leaf (106)	P. syringae HrcC, 2h, Col leaf (106)	P. syringae HrcC, 6h, Col leaf (106)	P. syringae HrcC, 24h, Col leaf (106)	P. syringae pv. phaseolicola, 2h, Col leaf (106)	P. syringae pv. phaseolicola, 6h, Col leaf (106)	P. syringae pv. phaseolicola, 24h, Col leaf (106)	P. syringae, resistant, 4h, Col leaf, uninfected half (148)	P. syringae, resistant, 8h, Col leaf, uninfected half (148)	P. syringae, resistant, 16h, Col leaf, uninfected half (148)	P. syringae, resistant, 24h, Col leaf, uninfected half (148)	P. syringae, resistant, 48h, Col leaf, uninfected half (148)	P. syringae, susceptible, 4h, Col leaf, uninfected half (148)	P. syringae, susceptible, 8h, Col leaf, uninfected half (148)	P. syringae, susceptible, 16h, Col leaf, uninfected half (148)	P. syringae, susceptible, 24h, Col leaf, uninfected half (148)	P. syringae, susceptible, 48h, Col leaf, uninfected half (148)	Erysiphe cichoracearum race UCSC, Col leaf (85)	E. cichoracearum, 3h, Col leaf (86)	E. cichoracearum, 10h, Col leaf (86)	E. orontii, 6h, Col leaf (146)	E. orontii, 12h, Col leaf (146)	E. orontii, 18h, Col leaf (146)	E. orontii, 24h, Col leaf (146)	E. orontii, 48h, Col leaf (146)	E. orontii, 72h, Col leaf (146)	E. orontii, 96h, Col leaf (146)	E. orontii, 120h, Col leaf (146)	Botrytis cinerea, 18h, Col leaf (147)	B. cinerea, 48h, Col leaf (147)	Peronospora parasitica, resistant, 72h (72)
At2g30490	1	C4H, CYP73A5	trans-cinnamate 4-monooxygenase / cinnamic acid 4-hydroxylase (C4H) (CA4H) / cytochrome P450 73 (CYP73A5)	0.4	-0.1	0.1	0.6	0.6	0.8	0.4	0.4	0.4	1.4	1.3	-0.7	1	1	0.6	1.6	1.2	0.6	1.9	1.4	1.5	2.2	0	0	0	0	-0.2	0	-0.1	-0.4	0.1	-0.1	-0.1	-0.5	-0.7	-0.2	-0.4	-0.6	-0.2	0	-0.5	-0.2	0	-0.1	0	-0.3
At2g40890	0.753	C3'H, CYP98A3	encodes coumarate 3-hydroxylase (C3H), a P450-dependent monooxygenase. Involved in lignin biosynthesis.	0.5	0	0.1	0.4	0.7	0.8	0.5	0.6	0	0.7	1.2	-0.4	0.1	0.7	0.4	0.2	1	0.6	0.6	1.2	1.3	1	0	-0.1	0.1	0	0.1	0	-0.1	-0.3	-0.1	0	-0.2	-0.1	-0.4	0.1	0.2	0.1	0.1	0.2	0.1	0.3	0.2	-0.1	0.1	-0.2
At3g21230	0.728	4CL4	4-coumarate:CoA ligase	-0.7	0.6	-0.1	-0.1	0.5	1	-0.2	0	2	1.8	1.1	-1.2	1.7	0.8	0.6	2	0.9	0.6	1.8	1.5	1.3	2.3	0.4	0.3	0.4	0	-0.1	-0.1	0.1	0.1	0.2	0	-0.1	-0.5	-0.5	-0.4	-0.5	-0.5	-0.2	-0.4	-0.6	-0.6	-0.5	0	0.6	-0.2
At2g37040	0.724	PAL1	phenylalanine ammonia-lyase 1	0.3	0	-0.1	0.1	0.7	0.9	0.2	0.3	0.8	1.4	1.4	-0.6	1.7	1.1	0.9	1.2	1.3	0.5	2	1.5	1.3	2	0.1	-0.2	0	0.4	-0.3	0	0.1	-0.5	0.3	0.2	-0.3	-0.5	-1	0.2	-0.2	-0.9	-0.4	0	0.1	-0.6	0	0.2	0.1	0
At3g02360	0.723		6-phosphogluconate dehydrogenase family protein	0.5	0	0	0	0.4	0.8	0	0	0.4	0.4	1	-0.5	1.1	1.1	0.6	1	0.8	-0.1	0.5	1.2	0.6	0.6	0	0.1	0.2	0	-0.1	0	0	0	0.1	0	0.1	-0.2	0	-0.1	-0.3	-0.1	-0.1	-0.1	-0.3	0	0.1	0.7	1	-0.3
At1g28680	0.692		transferase family protein, similar to elicitor inducible gene product EIG-I24 (Nicotiana tabacum)	0.2	-0.1	0	-0.1	0.6	0.3	0.1	0.2	0	0.6	1	-0.9	0	1.1	0.4	0.3	1.2	0.1	0.8	1.5	1.1	1	-0.2	0.2	0.1	0.2	0	-0.3	-0.1	0	0.2	0.3	-0.1	-0.2	-0.1	-0.1	-0.2	-0.4	-0.1	0	0.1	0.3	0.8	0.4	0.4	0.2
At4g20460	0.689		NAD-dependent epimerase/dehydratase family protein, similar to UDP-galactose 4-epimerase from Cyamopsis tetragonoloba and Bacillus subtilis	1.2	NA	-0.5	-1.3	1	1.2	1.1	1.4	1.8	2	1.9	-0.4	1.3	1.5	0.4	1.9	1.4	1.1	2	2	2.9	2.2	0.2	0.1	0	0.2	-0.1	0	0.5	-0.2	-0.1	0.1	0	0.1	-0.5	-0.7	-0.2	-0.8	-0.6	-0.3	-0.2	-0.7	0	0.1	0.4	-0.2
At4g34050	0.685	CCOMT	caffeoyl-CoA 3-O-methyltransferase	0.4	0.1	0.3	0	0.3	0.3	0.1	0.2	0	0.9	1	-0.7	0	0.7	0.5	0.3	0.9	0.5	0.7	1.1	0.7	0.8	0.1	0.2	0.2	0.1	-0.2	0.2	0.1	-0.1	0.4	0.1	0	-0.1	-0.2	-0.4	0	0	-0.1	0	-0.1	-0.1	-0.1	0.2	0.3	-0.3
At5g54160	0.685	ATOMT1	A caffeic acid/5-hydroxyferulic acid O-methyltransferase. Interacts with 14-4-3 proteins in yeast 2 hybrid assay.	0.3	0	0.2	1.2	0.4	0.3	0.3	0.4	0.6	1.5	0.9	-0.5	-0.1	0.4	0.1	0.8	0.9	0.9	1.2	1	1	1.2	0.1	0.1	0.1	0.2	-0.4	0.7	0.2	-0.6	0.1	-0.1	-0.4	-0.3	-0.4	0	0.1	0.1	-0.2	0.1	0	0.3	0.3	0	0	0
At1g52760	0.679		esterase/lipase/thioesterase family protein, low similarity to monoglyceride lipase from (Homo sapiens, Mus musculus)	0.6	0	0.1	-0.2	0.4	0.4	0	0.3	0.3	0.6	1.4	0	0.8	1	0.1	0.5	1.2	0.5	1.2	1.3	1	1.4	0.1	0	0.2	0.2	0	0	0	0	0.3	0	0.2	-0.1	-0.6	0.1	-0.1	-0.1	0	0	0	0.2	0.1	0.1	0.5	-0.3
At1g48850	0.66		Similar to chorismate synthase from Lycopersicon esculentum	1.3	0	-0.3	0.6	0.6	0.8	0.3	0.4	0.7	0.9	1.4	0	1.1	1.1	0.4	0.9	1.1	0.3	1.1	1.3	1	1.2	0.1	0	0.2	0	-0.4	0.2	-0.2	-0.1	0	-0.2	0	-0.1	-0.2	-0.3	-0.5	-0.4	-0.4	-0.3	0	0.5	0.5	0.7	0.9	-0.6
At3g06350	0.66		dehydroquinate dehydratase, putative / shikimate dehydrogenase, putative	1.3	-0.6	-0.2	0.3	0.6	0.7	0.3	0.5	0.7	0.9	1.4	0.2	1	1.1	0.3	0.6	1.2	0.7	0.9	1.3	1.1	1.2	-0.2	-0.1	0.1	0	-0.2	0	0	0	0	0.1	0	-0.1	-0.2	-0.1	-0.3	0	-0.1	-0.1	0	0.2	0.1	0.3	0.6	-0.6
At5g12420	0.66		expressed protein	2.2	0	-0.4	-0.8	0.8	1	1.5	1.5	-1	1	2.1	-0.8	-0.2	1	-0.8	0.9	1.7	1.3	2.8	2.1	2.5	2.8	0.2	-0.2	-0.3	-0.5	-0.4	-0.1	-1.1	-0.2	-0.6	-0.6	0.9	-0.4	-1.1	-0.1	-0.2	-0.2	0	-0.1	0.4	0.8	1.5	0	-0.6	0
At1g51680	0.656	4CL1	encodes an isoform of 4-coumarate:CoA ligase (4CL), which is involved in the last step of the general phenylpropanoid pathway. In addition to 4-coumarate, it also converts ferulate.	-0.2	0.1	0	0.2	0.6	0.8	0.1	0.3	0	0.8	0.9	-0.9	0	0.6	0.3	0.3	0.9	0.4	1	1.2	1.1	1.3	0	-0.1	-0.1	-0.2	-0.1	-0.1	-0.1	-0.2	0	0.1	0	-0.4	-0.5	0.2	0	0	0	0	0	0.4	0.3	0	0.1	0
At5g40760	0.642		Encodes a cytosolic glucose-6-phosphate dehydrogenase that is insensitive to reduction by DTT and whose mRNA is expressed ubiquitously.	0.9	-0.3	-0.3	0	0.3	0.3	0	0	0.5	0.7	1.7	-0.4	2	1.4	0.3	1.8	1.5	0	1.6	1.7	0.3	1.3	0	0.4	0.9	0.9	-0.3	0.2	0	0.4	1.2	-0.2	-0.2	-0.3	-0.6	-0.3	-0.6	-0.8	-0.3	-0.4	-0.6	-0.6	-0.1	0.4	0.7	-0.4
At1g22410	0.64		Similar to 3-deoxy-D-arabino-heptulosonate 7-phosphate synthase from Nicotiana tabacum	0.4	-1.7	0	0.4	0.5	0.7	0.2	0.1	0.6	0.8	1.1	-0.6	0.5	1	0.6	0.9	0.8	0	0.6	1.2	0.5	0.8	0.4	0.4	0.9	0.4	0.3	0.3	0.3	0.1	0.8	0.1	0.2	-0.2	-0.4	-0.2	-0.2	-0.3	-0.1	0	0.2	0.5	0.8	0.6	1	0
At1g48860	0.64		Strong similarity to 5-enolpyruvylshikimate-3-phosphate (EPSP) synthase from Arabidopsis thaliana	0.5	-0.4	-0.3	1.1	0.5	0.9	0.2	0.3	0	0.2	1.1	-0.2	0.1	0.6	0.3	0.2	0.8	0	0.3	1.1	0.7	0.5	0	0.1	0	-0.1	0	0.1	0	-0.3	0	-0.2	0	-0.1	-0.3	0	-0.2	-0.3	-0.3	-0.2	0	0.3	0.4	0.3	0.6	-0.2
At2g45300	0.64		3-phosphoshikimate 1-carboxyvinyltransferase / 5-enolpyruvylshikimate-3-phosphate / EPSP synthase	0.5	-0.4	-0.3	1.1	0.5	0.9	0.2	0.3	0	0.2	1.1	-0.2	0.1	0.6	0.3	0.2	0.8	0	0.3	1.1	0.7	0.5	0	0.1	0	-0.1	0	0.1	0	-0.3	0	-0.2	0	-0.1	-0.3	0	-0.2	-0.3	-0.3	-0.2	0	0.3	0.4	0.3	0.6	-0.2
At5g24230	0.631		expressed protein	0	0	0.1	0	0.8	1	1.1	1.3	0	1.5	1.2	0	0	0.8	0	0	1.1	1.3	1.2	0.9	1.7	1	0	0	0	0	0	0	0	0	0	0	0	0	0	0	0	0	0	0	-0.1	0	0	0	0	0
At2g47550	0.618		pectinesterase family protein	4	-0.7	-0.3	0.3	1.2	2.1	1.4	1.4	1	1.6	1.7	-0.6	3.5	1.9	1.7	4.3	0.9	0.4	0.6	1.9	2.6	2.1	-0.1	0	0.4	0.1	-0.3	-0.3	0.7	-0.3	0	-0.7	-0.2	-0.4	-0.2	-0.5	-0.7	-0.5	-0.7	-0.1	0.1	-0.7	-0.3	2.3	2.6	-0.3
At5g13420	0.615		similar to transaldolase (Solanum tuberosum)	0.8	-0.1	0.1	0.5	0.6	0.7	0.3	0.5	0.8	1.2	1.4	0	1.2	1.1	0.6	1.4	0.9	0.7	1.4	1.4	1.1	1.3	0.2	0	0.4	0.3	-0.2	0.2	-0.1	0	0.2	0	0.1	0	0	-0.3	-0.2	0	-0.3	-0.3	-0.1	-0.1	0.2	0.8	1.4	-0.2
At2g45290	0.614		strong similarity to transketolase 1 (Capsicum annuum)	1.4	-0.4	-0.2	1	0.9	0.7	0.5	0.7	1	1.5	1.9	0	0.6	1	0.1	0.7	1.1	0.3	0.6	1.9	1.1	0.9	-0.1	-0.3	0	0.3	-0.2	-0.2	-0.4	0.2	0.3	-0.7	-0.1	-0.3	0.2	-0.3	-0.5	-0.5	0.1	0.1	-0.3	-0.1	0	0.6	1.2	0
At1g80820	0.605	CCR2	cinnamoyl CoA reductase isoform 2. Involved in lignin biosynthesis.	0.9	-0.5	-0.4	-0.7	0.5	1.4	-0.6	-0.5	2.5	1.9	1.1	-2.2	2.3	1.6	0.8	2	0.4	-2	2	2.1	0.5	2.4	-0.5	-0.5	-0.5	-0.5	-0.5	-0.5	-0.5	-0.5	-0.5	-0.5	-0.5	-0.9	-0.5	-0.5	-0.5	-0.5	-0.5	-0.5	-0.5	-0.5	-0.5	0	2.4	-0.5
At1g80460	0.589	NHO1	Encodes a protein similar to glycerol kinase, which converts glycerol to glycerol 3-phosphate and performs a rate-limiting step in glycerol metabolism. This gene is required for both general and specific resistance against bacteria and fungi. Arabidopsis	1	0	0	-0.9	0.6	0.4	0.6	0.7	-0.3	0.8	1.5	-0.5	-0.4	1.1	-0.2	0.1	1.5	0.7	0.8	1.5	1.6	1.1	0	0.2	0.3	0	0	0	0.1	0	0.3	0.2	0	-0.2	-0.5	0	0	0	0	0.1	0	0.4	0.6	-0.4	-0.5	-0.3
At2g45220	0.586		pectinesterase family protein	2.8	-0.6	-0.4	-0.6	1	1.7	0.7	1	2.1	2.3	1.9	-1.1	4	4.1	1.3	5.9	-0.6	-0.2	4.5	2.2	2.3	5.7	2	2.5	2.4	2.4	-0.6	-0.6	0.5	1	2.1	1.9	-0.6	-0.4	-0.7	-0.6	-0.6	-0.6	-0.6	-0.6	-0.6	-0.6	-0.6	4	2.9	-3
At3g21240	0.585	4CL2	encodes an isoform of 4-coumarate:CoA ligase (4CL), which is involved in the last step of the general phenylpropanoid pathway. In addition to 4-coumarate, it does NOT convert ferulate.	1.2	0	0	0.9	0.5	1.1	-0.3	0	0.2	0.7	1.1	-0.6	1	0.8	0.6	1.6	0.3	0.3	1.2	1.1	1.6	1.8	0	0	0	0	0	0	0	0	-0.1	-0.3	0	0	-0.5	-0.4	0	-0.5	-0.1	-0.1	-0.2	-0.2	-0.3	0.3	0.3	0
At4g35150	0.583		O-methyltransferase family 2 protein, similar to caffeic acid O-methyltransferase, Pinus taeda	0.9	0	-0.1	-1.1	-0.1	0.6	-0.3	-0.3	1.6	0.9	2.1	-0.3	4.8	2	2.4	3	0.7	-0.3	3.7	2.1	0	2.1	0.8	-0.2	0.1	0.2	-0.6	0.5	0.4	-0.7	0	0.2	-0.1	-0.1	-0.1	-0.1	-0.1	-0.1	-0.1	0	-0.1	-0.1	-0.1	0.6	2.5	-0.1
At4g35160	0.583		O-methyltransferase family 2 protein, similar to caffeic acid O-methyltransferase, Pinus taeda	0.9	0	-0.1	-1.1	-0.1	0.6	-0.3	-0.3	1.6	0.9	2.1	-0.3	4.8	2	2.4	3	0.7	-0.3	3.7	2.1	0	2.1	0.8	-0.2	0.1	0.2	-0.6	0.5	0.4	-0.7	0	0.2	-0.1	-0.1	-0.1	-0.1	-0.1	-0.1	-0.1	0	-0.1	-0.1	-0.1	0.6	2.5	-0.1
At4g36220	0.578	FAH1, F5H, CYP84A1	encodes ferulate 5-hydroxylase (F5H). Involved in lignin biosynthesis.	-1.1	0	0.5	0	0.2	0.1	0.2	0.2	0.1	1.1	1.1	-0.4	-0.7	0.8	0	0.7	1.3	1	0.4	1.2	0.8	1	-0.1	0.4	0	0	-0.9	0	-0.6	-0.2	0	0	0	-0.1	0	0.2	-0.3	-0.2	-0.1	0	0	0.2	0.6	0.4	1.2	-0.1
At1g06550	0.577		Enoyl-CoA hydratase/isomerase family protein	1.4	-0.1	0	0.9	0.9	0.8	0.2	0.5	0.3	0.2	1.1	0.2	0.6	0.4	0.3	1.2	0.5	0.1	0.7	0.9	1	0.9	0	0	-0.2	-0.2	0	0	0	-0.2	-0.2	-0.1	-0.2	0	-0.7	-0.2	-0.4	-0.1	0	0	0	-0.4	-0.6	0	-0.5	-0.1
At2g46500	0.569		phosphatidylinositol 3- and 4-kinase family protein / ubiquitin family protein	0.4	-0.2	-0.2	-0.7	0.2	0.3	0	0.1	0.7	0.5	0.3	-0.3	1.6	0.3	0.4	1.2	0.2	0	0.5	0.4	0.7	1	0	0	0.1	-0.1	0	0	0	0	0.1	0	0	-0.1	0.3	-0.2	-0.3	0	0	-0.2	-0.3	-0.3	-0.3	0.3	0.4	-0.3
At2g17130	0.556	IDH2	NAD+ dependent isocitrate dehydrogenase subunit 2 (IDH2)	0.9	-0.2	0	-0.5	0.2	0.4	0.6	0.6	0.8	0.4	0.8	-0.2	1	0.8	0.2	1.5	1	0.3	1.3	0.9	0.6	1.2	0.1	0.2	0.7	0.4	-0.2	0	0	0.5	0.7	0.1	0.5	-0.2	-0.3	-0.2	-0.4	-0.1	-0.2	0	0	0.2	0.5	0.7	0.7	-0.1
At1g15950	0.555	CCR1	Cinnamoyl CoA reductase isoform 1 (CCR1). Involved in lignin biosynthesis.	0.1	0.1	0.1	0.2	0.5	0.2	0.1	0.2	0	0.5	0.5	-0.2	0.6	0.3	0.7	0.2	0.5	0.5	0.4	0.7	0.6	0.2	0.2	0.2	0.4	0.1	0	0.3	0.2	0.3	0.3	0.2	0	-0.1	-0.5	-0.1	0	-0.1	0	0	-0.2	-0.3	0	0.1	0.1	0
At5g64100	0.555		peroxidase, putative	0	-0.5	0.2	-1.3	0.7	1	1.5	2.4	1.6	3	0	0	1.4	0	0	0	0	2	2.4	0	2.4	4.8	0	0	0	0	0	0	0	0	0	0	0	0	0	-0.3	0	0	0	0	0	0	0	0	0	0
At5g39580	0.553		peroxidase, putative	0.2	-0.2	-0.5	-0.5	0.7	1.5	1.5	1.6	2.5	3	1.2	-0.3	-0.7	1.9	0	2.5	1.7	2.2	2	0.9	2.8	3.8	-0.1	-0.2	-0.4	-0.4	-0.3	-0.8	-0.2	-0.4	-0.3	0.4	-0.4	-0.8	-0.2	-0.8	-0.2	-0.4	-0.5	-0.5	-0.1	-0.8	-0.3	-0.1	0	0.5
At3g57550	0.549	AGK2	guanylate kinase	1.4	-0.4	-0.4	0.3	0.2	0.8	0.5	0.8	1.7	1.3	0.6	-0.9	1.5	1.1	0.7	1.8	0.9	0.8	1.5	1.2	1.7	1.4	0.1	0	0.7	0.5	0.1	-0.2	0.2	0.2	1.2	0.3	-0.2	0	0.6	-0.5	-0.3	-0.8	-0.6	-0.2	-0.1	-0.1	0.6	0.5	0.9	-0.6
At4g30190	0.548	AHA2	belongs to the P-type ATPase superfamily of cation-transporting ATPases, pumps protons out of the cell, generating a proton gradient that drives the active transport of nutrients by proton symport.	2	-0.1	0.4	-1.1	0.6	0.5	0.8	0.9	0.5	1.3	1.3	0	0.9	1.2	0.3	1.2	1.4	0.9	2	1.2	1.1	2	0	-0.1	-0.4	-0.1	-0.2	0.1	0	-0.4	-0.3	0	0.4	-0.1	-0.6	0.1	0	0.1	-0.2	0	0.1	0.5	0.6	0	0.6	0.2
At5g48930	0.546	HCT	Hydroxycinnamoyl-CoA:shikimate/quinate hydroxycinnamoyltransferase	-0.2	0	0.2	0.3	0.3	0.6	0.1	0.2	-0.2	0.8	0.6	-0.9	-0.5	0.3	0.5	-0.2	0.6	0.3	0.5	0.7	0.7	0.5	-0.2	-0.2	-0.3	-0.2	-0.2	-0.2	-0.1	-0.4	-0.2	-0.2	0	-0.2	-0.4	0	0.1	0	-0.1	0.1	0.2	0.2	0.3	-0.3	0	0
At1g02500	0.545	SAM1	S-adenosylmethionine synthetase gene sam-1	-0.1	0	0.3	-0.5	0.2	0.4	0.1	0.2	0.6	0.4	0.9	0	0.4	0.7	0.3	0.2	0.5	0.2	0.9	0.9	0.6	0.9	0	0.1	0.2	0.1	0	0	0	0	0.5	0	0.2	0	0.1	-0.1	-0.1	-0.1	0	0	0	0.1	0.2	0.1	0.2	-0.1
At5g47730	0.544		SEC14 cytosolic factor, putative; similar to polyphosphoinositide binding protein SEC14 homolog Ssh1p (Glycine max)	1.7	0	-0.1	0	0.9	1.5	0	0.1	1	0.3	0.8	-0.7	0.7	0.9	1.3	0.7	0.5	-0.4	0.3	1.4	0.4	0.2	0.3	0.3	0.4	0.4	-0.1	-0.5	0.2	0.4	0.7	0	0	-0.1	0.1	-0.4	-0.2	-0.3	0	-0.1	0.2	0	0	0.9	1.5	-0.2
At1g74000	0.543	SS3	encodes a protein similar to strictosidine synthase, which is involved in the production of monoterpene indole alkaloids. This gene belongs to a family of 13 members in Arabidopsis.	2.4	-0.2	-0.2	-0.2	0.3	0.8	0.7	0.7	0.8	1	2.3	-0.1	2.3	2.1	1.4	3	1.5	0.2	-0.2	2.6	1.3	-0.2	-0.2	-0.2	-0.2	-0.2	-0.2	-0.2	-0.2	-0.2	-0.2	-0.2	-0.2	-0.2	-0.2	-0.2	-0.2	-0.2	-0.2	-0.2	-0.2	-0.2	-0.2	-0.2	-0.2	-0.2
At1g30000	0.542		glycoside hydrolase family 47 protei	0.4	-0.1	-0.1	0	0.4	0.3	0.4	0.3	0.3	0.3	0.5	-0.1	0.3	0.3	0	0.2	0.5	0	0.4	0.5	0.4	0.3	0.4	0.2	0.2	0	0	0.1	0	0.2	0.3	0	0.1	-0.1	0	-0.1	0	-0.2	0	0.1	0	0.2	0.3	0	0.3	-0.1
At2g17720	0.537		oxidoreductase, 2OG-Fe(II) oxygenase family protein, similar to prolyl 4-hydroxylase, alpha subunit, from Gallus gallus, Rattus norvegicus, Mus musculus	0.7	-0.1	-0.1	-0.5	0.3	0.6	0.6	0.5	1.3	0.9	1	0.1	0.8	0.9	0.1	1.2	0.9	0.6	1	0.9	0.8	1.2	0.2	0.2	0.5	0.4	0.1	0	0.1	0.4	0.6	0	0.8	0	0	-0.4	-0.2	-0.4	-0.1	-0.2	0.2	0.5	0.8	0.9	1.4	0
At3g06300	0.537		Encodes a prolyl-4 hydroxylase that can hydroxylate poly(L-proline)and other proline rich peptides, including those with sequences corresponding to those in arabinogalactan proteins and extensins.	0	-0.1	0	-0.3	0.7	0.9	0.8	0.9	0.4	1.4	0.8	-0.3	-0.5	0.5	0	0.4	0.6	0.9	1.2	0.5	1.1	0.9	0.1	0.3	0.3	0.1	0	0.1	0.1	0.3	0.4	0	0.4	0	-0.3	0	-0.3	0	0	0	0.5	0.5	0.7	0.6	0.7	-0.2
At1g74010	0.528		strictosidine synthase family protein	2.7	-0.6	-0.6	-0.6	0.4	0	0.2	0.4	0.9	1	2.8	0.7	4.5	1.9	0.4	5.5	1.5	0.5	2.2	2.8	1.9	4.6	0.9	-0.6	-1.5	2	-0.5	-0.6	-0.6	-1.5	-0.6	1	-0.6	-0.3	-2.7	-0.6	-0.6	-0.6	-0.6	-0.6	-0.6	-0.6	-0.6	3.4	3.4	-0.6
At3g46690	0.527		UDP-glucoronosyl/UDP-glucosyl transferase family protein	-0.2	-0.8	-0.2	-0.2	1.3	2.4	1.9	2.2	2.5	2.8	1.3	1.1	-0.2	1.3	0.5	1.6	-0.2	2.5	2	-0.2	3.6	2.5	-0.2	-0.2	-0.2	-0.2	-0.2	-0.2	-0.2	-0.2	-0.2	-0.2	-0.2	-1.1	-0.2	-0.2	-0.2	-0.2	-0.2	-0.2	-0.2	-0.2	-0.2	-0.2	-0.2	-0.2
At5g48410	0.524	ATGLR1.3	plant glutamate receptor family, member of Putative ligand-gated ion channel subunit family	-0.2	-0.6	-0.5	-0.6	0.7	1.9	1.2	1	1.2	1.2	0.6	-0.7	1.3	1.4	0.9	2	0.1	-0.3	0.8	1	1.4	1.8	0.5	0	0.6	0.5	-0.4	-0.2	0	0.1	0.4	0.5	0	-0.4	0	-0.7	-0.3	-0.3	-0.4	0	-0.4	-0.3	-0.1	1.5	2.4	0.1
At5g44240	0.518		haloacid dehalogenase-like hydrolase family protein	-0.2	-0.1	-0.2	-0.2	0.3	0.6	0.5	0.4	0.5	0.7	0.8	0	0.8	0.6	0.3	0.5	0.7	0.3	0.1	0.7	0.7	0.3	0	0.2	0.3	0.3	0	0.1	0	0.3	0.5	0	0.3	-0.1	0.5	-0.1	0	-0.1	0	0.1	0	0.1	0.2	0.5	1.3	0.1
At1g79530	0.515		similar to glyceraldehyde-3-phosphate dehydrogenase from Pinus sylvestris	2.2	-0.1	0	-0.1	0	0.7	0.3	0.2	0.9	0.7	0.1	0.2	1.5	0.7	1	1.9	-0.2	0	1.6	0.2	0.6	1.7	-0.4	0.1	0	-0.2	-0.1	-0.1	0	0	-0.6	-0.1	-0.1	0	0.3	-0.7	-0.6	-0.3	-0.7	0	-0.5	0.4	0.5	0.6	1.2	-1.2
At3g29200	0.515	CM1	chorismate mutase, chloroplast	0	-0.1	0	0.8	0.2	0.6	-0.3	-0.1	0.3	0.2	1	-0.2	0.6	0.8	0.2	0.3	0.5	0	0	1	0.7	0.2	-0.2	-0.3	-0.8	-0.4	-0.3	-0.1	-0.1	-0.5	-0.6	0	0.1	-0.2	-0.5	0	-0.4	-0.2	-0.3	-0.1	0	-0.2	-0.3	0.7	0.6	-0.3
[truncated: 169 more columns]
