# Supplementary material for: An extensive (co-)expression analysis tool for the cytochrome P450 superfamily in Arabidopsis thaliana
Source: BMC Plant Biol. 2008 Apr 23;8:47. doi: 10.1186/1471-2229-8-47 (PMC2383897; doi:10.1186/1471-2229-8-47)
Supplement: Additional File 5 — Co-expression analysis using CYP98A8 as bait. Data from published Affymetrix microarrays representing 167 organ and tissue samples were retrieved from the 'Genevestigator' database [10]. Background correction and ratio log2-ratio generation was performed as describe in Methods. The expression vector of CYP98A8 was compared to those of 4,119 genes annotated in diverse databases to be involved in any metabolic pathway using the 'ExpresionAngler' algorithm [9]. Expression profiles of co-expressed genes with a correlation coefficient of more than 0.6 are shown as a heatmap table. Brief descriptions of the experiments and the experiment identifier from the 'Genevestigator' database are indicated on top of the heatmap. Mean-centred signal intensity ratios are colour coded as indicated to the right. [file 1471-2229-8-47-S5.xls]

## Sheet: Sheet1
Additional File 5 Co-expression analysis using CYP98A8 as bait. Data from published Affymetrix microarrays representing 167 organ and tissue samples were retrieved from the Genevestigator database (Zimmermann et al., 2004). Background correction and ratio log2-ratio generation was performed as describe in Methods. The expression vector of CYP98A8 was compared to those of 4,119 genes annotated in …																									0		0.6		1.2		1.8		2.4		>3	magnitude of change
																																				greater than zero
																																				less than zero
Locus	r-value	Name	Description	suspension cell, aphidicolin, 0h ( 5)	suspension cell, aphidicolin, 2h (5)	suspension cell, aphidicolin, 4h (5)	suspension cell, aphidicolin, 6h (5)	suspension cell, aphidicolin, 8h (5)	suspension cell, aphidicolin, 10h (5)	suspension cell, aphidicolin, 12h (5)	suspension cell, aphidicolin, 14h (5)	suspension cell, aphidicolin, 16h (5)	suspension cell, aphidicolin, 19h (5)	suspension cell, sucrose, 0h (6)	suspension cell, sucrose, 2h (6)	suspension cell, sucrose, 4h (6)	suspension cell, sucrose, 6h (6)	suspension cell, sucrose, 8h (6)	suspension cell, sucrose, 10h (6)	suspension cell, sucrose, 12h (6)	suspension cell, 1d (19)	suspension cell, 1d (19)	suspension cell, 5d (19)	suspension cell, 7d (19)	suspension cell, senescing (20)	protoplast (62)	suspension cell, light (153)	suspension cell, dark (153)	callus, transdifferentiation A1 (78)	callus, transdifferentiation A2 (78)	callus, transdifferentiation A3 (78)	callus, transdifferentiation A4 (78)	callus, transdifferentiation A5 (78)	callus, transdifferentiation A6 (78)	seedling (59)	seedling (137)	seedling (138)	seedling (143)	seedling (144)	seedling, cont. light, 26h (149)	seedling, cont. light, 26h (149)	seedling, cont. light, 34h (149)	seedling, cont. light, 38h (149)	seedling, cont. light, 42h (149)	seedling, cont. light, 46h (149)	seedling, cont. light, 50h (149)	seedling, cont. light, 54h (149)	seedling, cont. light, 58h (149)	seedling, cont. light, 62h (149)
At1g74540	1	CYP98A8	cytochrome P450 family protein	-0.38	-0.38	-0.38	-0.38	-0.38	-0.38	-0.38	-0.38	-0.38	-0.38	-0.38	-0.38	-0.38	-0.38	-0.38	-0.38	-0.38	-0.38	-0.38	-0.38	-0.38	-0.38	-0.38	-0.38	-0.38	-0.38	-0.38	-0.38	-0.38	-0.38	-0.38	-0.38	-0.38	-0.38	-0.38	-0.38	-0.38	-0.38	-0.38	-0.38	-0.38	-0.38	-0.38	-0.38	-0.38	-0.38
At5g60500	0.989		undecaprenyl pyrophosphate synthetase family protein / UPP synthetase family protein; similar to S. cerevisiae dehydrodolichyl diphosphate synthetase	-0.33	-0.33	-0.33	-0.33	-0.33	-0.33	-0.33	-0.33	-0.33	-0.33	-0.33	-0.33	-0.33	-0.33	-0.33	-0.33	-0.33	-0.33	-0.33	-0.33	-0.33	-0.33	-0.33	-0.33	-0.33	-0.33	-0.33	-0.33	-0.33	-0.33	-0.33	-0.33	-0.33	-0.33	-0.33	-0.33	-0.33	-0.33	-0.33	-0.33	-0.33	-0.33	-0.33	-0.33	-0.33	-0.33
At5g60510	0.989		undecaprenyl pyrophosphate synthetase family protein / UPP synthetase family protein; similar to S. cerevisiae dehydrodolichyl diphosphate synthetase	-0.33	-0.33	-0.33	-0.33	-0.33	-0.33	-0.33	-0.33	-0.33	-0.33	-0.33	-0.33	-0.33	-0.33	-0.33	-0.33	-0.33	-0.33	-0.33	-0.33	-0.33	-0.33	-0.33	-0.33	-0.33	-0.33	-0.33	-0.33	-0.33	-0.33	-0.33	-0.33	-0.33	-0.33	-0.33	-0.33	-0.33	-0.33	-0.33	-0.33	-0.33	-0.33	-0.33	-0.33	-0.33	-0.33
At4g14815	0.973		protease inhibitor/seed storage/lipid transfer protein (LTP) family protein	-0.28	-0.28	-0.28	-0.28	-0.28	-0.28	-0.28	-0.28	-0.28	-0.28	-0.28	-0.28	-0.28	-0.28	-0.28	-0.28	-0.28	-0.28	-0.28	-0.28	-0.28	-0.28	-0.28	-0.28	-0.28	-0.28	-0.28	-0.28	-0.28	-0.28	-0.28	-0.28	-0.28	-0.28	-0.28	-0.28	-0.28	-0.28	-0.28	-0.28	-0.28	-0.28	-0.28	-0.28	-0.28	-0.28
At1g13150	0.944	CYP86C4	cytochrome P450 family protein	-0.25	-0.25	-0.25	-0.25	-0.25	-0.25	-0.25	-0.25	-0.25	-0.25	-0.25	-0.25	-0.25	-0.25	-0.25	-0.25	-0.25	-0.25	-0.25	-0.25	-0.25	-0.25	-0.25	-0.25	-0.25	-0.25	-0.25	-0.25	-0.25	-0.25	-0.25	-0.25	-0.25	-0.25	-0.25	-0.25	-0.25	-0.25	-0.25	-0.25	-0.25	-0.25	-0.25	-0.25	-0.25	-0.25
At1g01280	0.935	CYP703A2	cytochrome P450 family protein	-0.31	-0.31	-0.31	-0.31	-0.31	-0.31	-0.31	-0.31	-0.31	-0.31	-0.31	-0.31	-0.31	-0.31	-0.31	-0.31	-0.31	-0.31	-0.31	-0.31	-0.31	-0.31	-0.31	-0.31	-0.31	-0.31	-0.31	-0.31	-0.31	-0.31	-0.31	-0.31	-0.31	-0.31	-0.31	-0.31	-0.31	-0.31	-0.31	-0.31	-0.31	-0.31	-0.31	-0.31	-0.31	-0.31
At1g13140	0.932	CYP86C3	cytochrome P450 family protein	-0.32	-0.32	-0.32	-0.32	-0.32	-0.32	-0.32	-0.32	-0.32	-0.32	-0.32	-0.32	-0.32	-0.32	-0.32	-0.32	-0.32	-0.32	-0.32	-0.32	-0.32	-0.32	-0.32	-0.32	-0.32	-0.32	-0.32	-0.32	-0.32	-0.32	-0.32	-0.32	-0.32	-0.32	-0.32	-0.32	-0.32	-0.32	-0.32	-0.32	-0.32	-0.32	-0.32	-0.32	-0.32	-0.32
At5g07520	0.932	GRP18	encodes a glycine-rich protein that is expressed only in flowers during a specific developmental stage (flower stage 12).	-0.36	-0.36	-0.36	-0.36	-0.36	-0.36	-0.36	-0.36	-0.36	-0.36	-0.36	-0.36	-0.36	-0.36	-0.36	-0.36	-0.36	-0.36	-0.36	-0.36	-0.36	-0.36	-0.36	-0.36	-0.36	-0.36	-0.36	-0.36	-0.36	-0.36	-0.36	-0.36	-0.36	-0.36	-0.36	-0.36	-0.36	-0.36	-0.36	-0.36	-0.36	-0.36	-0.36	-0.36	-0.36	-0.36
At4g29250	0.912		transferase family protein, low similarity to CER2 (Arabidopsis thaliana), anthocyanin 5-aromatic acyltransferase (Gentiana triflora)	-0.14	-0.14	-0.14	-0.14	-0.14	-0.14	-0.14	-0.14	-0.14	-0.14	-0.14	-0.14	-0.14	-0.14	-0.14	-0.14	-0.14	-0.14	-0.14	-0.14	-0.14	-0.14	-0.14	-0.14	-0.14	-0.14	-0.14	-0.14	-0.14	-0.14	-0.14	-0.14	-0.14	-0.14	-0.14	-0.14	-0.14	-0.14	-0.14	-0.14	-0.14	-0.14	-0.14	-0.14	-0.14	-0.14
At5g07560	0.911	GRP20	glycine-rich protein (GRP20), Lipid-binding oleosins	-0.49	-0.49	-0.49	-0.49	-0.49	-0.49	-0.49	-0.49	-0.49	-0.49	-0.49	-0.49	-0.49	-0.49	-0.49	-0.49	-0.49	-0.49	-0.49	-0.49	-0.49	-0.49	-0.49	-0.49	-0.49	-0.49	-0.49	-0.49	-0.49	-0.49	-0.49	-0.49	-0.49	-0.49	-0.49	-0.49	-0.49	-0.49	-0.49	-0.49	-0.49	-0.49	-0.49	-0.49	-0.49	-0.49
At2g19070	0.904		transferase family protein, similar to anthranilate N-hydroxycinnamoyl/benzoyltransferase from Dianthus caryophyllus	-0.38	-0.38	-0.38	-0.38	-0.38	-0.38	-0.38	-0.38	-0.38	-0.38	-0.38	-0.38	-0.38	-0.38	-0.38	-0.38	-0.38	-0.38	-0.38	-0.38	-0.38	-0.38	-0.38	-0.38	-0.38	-0.38	-0.38	-0.38	-0.38	-0.38	-0.38	-0.38	-0.38	-0.38	-0.38	-0.38	-0.38	-0.38	-0.38	-0.38	-0.38	-0.38	-0.38	-0.38	-0.38	-0.38
At3g51590	0.903	LTP12	Encodes a member of the lipid transfer protein family. Proteins of this family are generally small (~9 kD), basic, expressed abundantly and contain eight Cys residues. The proteins can bind fatty acids and acylCoA esters and can transfer several differe	-0.53	-0.53	-0.53	-0.53	-0.53	-0.53	-0.53	-0.53	-0.53	-0.53	-0.53	-0.53	-0.53	-0.53	-0.53	-0.53	-0.53	-0.53	-0.53	-0.53	-0.53	-0.53	-0.53	-0.53	-0.53	-0.53	-0.53	-0.53	-0.53	-0.53	-0.53	-0.53	-0.53	-0.53	-0.53	-0.53	-0.53	-0.53	-0.53	-0.53	-0.53	-0.53	-0.53	-0.53	-0.53	-0.53
At1g75940	0.894	ATA27	glycosyl hydrolase family 1 protein / anther-specific protein ATA27, encodes a protein similar to the BGL4 beta-glucosidase from Brassica napus. The ATA27 protein is predicted to have an ER retention signal and an acidic isoelectric point, suggesting that it may be localized to the ER lumen.	-0.69	-0.69	-0.69	-0.69	-0.69	-0.69	-0.69	-0.69	-0.69	-0.69	-0.69	-0.69	-0.69	-0.69	-0.69	-0.69	-0.69	-0.69	-0.69	-0.69	-0.69	-0.69	-0.69	-0.69	-0.69	-0.69	-0.69	-0.69	-0.69	-0.69	-0.69	-0.69	-0.69	-0.69	-0.69	-0.69	-0.69	-0.69	-0.69	-0.69	-0.69	-0.69	-0.69	-0.69	-0.69	-0.69
At3g52160	0.894		beta-ketoacyl-CoA synthase family protein	-0.27	-0.27	-0.27	-0.27	-0.27	-0.27	-0.27	-0.27	-0.27	-0.27	-0.27	-0.27	-0.27	-0.27	-0.27	0.09	0.46	-0.27	-0.27	-0.27	-0.27	-0.27	-0.27	-0.27	-0.24	-0.27	-0.27	-0.27	-0.27	-0.27	-0.27	-0.27	-0.27	-0.27	-0.27	-0.27	-0.27	-0.27	-0.27	-0.27	-0.27	-0.27	-0.27	-0.27	-0.27	-0.27
At1g08065	0.892		carbonic anhydrase family protein	-0.19	-0.19	-0.19	-0.19	-0.19	-0.19	-0.19	-0.19	-0.19	-0.19	-0.19	-0.19	-0.19	-0.19	-0.19	-0.19	-0.19	-0.19	-0.19	-0.19	-0.19	-0.19	-0.19	-0.19	-0.19	-0.19	-0.19	-0.19	-0.19	-0.19	-0.19	-0.19	-0.19	-0.19	-0.19	-0.19	-0.19	-0.19	-0.19	-0.19	-0.19	-0.19	-0.19	-0.19	-0.19	-0.19
At1g28430	0.884	CYP705A24	cytochrome P450 family protein	-0.35	-0.35	-0.35	-0.35	-0.35	-0.35	-0.35	-0.35	-0.35	-0.35	-0.35	-0.35	-0.35	-0.35	-0.35	-0.35	-0.35	-0.35	-0.35	-0.35	-0.35	-0.35	-0.35	-0.35	-0.35	-0.35	-0.35	-0.35	-0.35	-0.35	-0.35	-0.35	-0.35	-0.35	-0.35	-0.35	-0.35	-0.35	-0.35	-0.35	-0.35	-0.35	-0.35	-0.35	-0.35	-0.35
At5g07510	0.879	GRP14	encodes a glycine-rich protein that is expressed in low abundance in stems and leaves, and very low abundance in flowers.	-0.43	-0.43	-0.43	-0.43	-0.43	-0.43	-0.43	-0.43	1.52	-0.43	-0.43	-0.43	-0.43	-0.43	-0.43	-0.43	-0.43	-0.43	-0.43	-0.43	-0.43	-0.43	-0.43	-0.43	-0.43	-0.43	-0.43	-0.43	-0.43	-0.43	-0.43	-0.43	-0.43	-0.43	-0.43	-0.43	-0.43	-0.43	-0.43	-0.43	-0.43	-0.43	-0.43	-0.43	-0.43	-0.43
At1g71160	0.874		beta-ketoacyl-CoA synthase family protein, similar to fatty acid elongase 3-ketoacyl-CoA synthase 1, very-long-chain fatty acid condensing enzyme CUT1 (Arabidopsis thaliana)	-0.39	-0.39	-0.39	-0.39	-0.39	-0.39	-0.39	-0.39	-0.39	-0.39	-0.39	-0.39	-0.39	-0.39	-0.39	-0.39	-0.39	-0.39	-0.39	-0.39	-0.39	-0.39	-0.39	-0.39	-0.39	-0.39	-0.39	-0.39	-0.39	-0.39	-0.39	-0.39	-0.39	-0.39	-0.39	-0.39	-0.39	-0.39	-0.39	-0.39	-0.39	-0.39	-0.39	-0.39	-0.39	-0.39
At5g07530	0.873	GRP17	encodes a glycine-rich protein that has oleosin domain and is expressed specifically during flower stages 10 to 12. Protein is found on mature pollen coat.	-0.66	-0.66	-0.66	-0.66	-0.66	-0.66	-0.66	-0.66	-0.66	-0.66	-0.66	-0.66	-0.66	-0.66	-0.66	-0.66	-0.66	-0.66	-0.66	-0.66	-0.66	-0.66	-0.66	-0.66	-0.66	-0.66	-0.66	-0.66	-0.66	-0.66	-0.66	-0.66	-0.66	-0.66	-0.66	-0.66	-0.66	-0.66	-0.66	-0.66	-0.66	-0.66	-0.66	-0.66	-0.66	-0.66
At5g07540	0.869	GRP16	encodes a glycine-rich protein that is expressed only in flowers during a specific developmental stage (flower stages 11 and 12).	-0.28	-0.28	-0.28	-0.28	-0.28	-0.28	-0.28	-0.28	-0.28	-0.28	-0.28	-0.28	-0.28	-0.28	-0.28	-0.28	-0.28	-0.28	-0.28	-0.28	-0.28	-0.28	-0.28	-0.28	-0.28	-0.28	-0.28	-0.28	-0.28	-0.28	-0.28	-0.28	-0.28	-0.28	-0.28	-0.28	-0.28	-0.28	-0.28	-0.28	-0.28	-0.28	-0.28	-0.28	-0.28	-0.28
At1g30350	0.856		pectate lyase family protein	-0.19	-0.19	-0.19	-0.19	-0.19	-0.19	-0.19	-0.19	-0.19	-0.19	-0.19	-0.19	-0.19	-0.19	-0.19	-0.19	0.62	-0.19	-0.19	-0.19	-0.19	-0.19	-0.19	-0.19	-0.19	-0.19	-0.19	-0.19	-0.19	-0.19	-0.19	-0.19	-0.19	-0.19	-0.19	-0.19	-0.19	-0.19	-0.19	-0.19	-0.19	-0.19	-0.19	-0.19	-0.19	-0.19
At4g34850	0.856		similar to chalcone synthase homolog PrChS1, Pinus radiata; similar to anther-specific protein (Nicotiana sylvestris), and to YY2 protein (Oryza sativa)	-0.27	-0.27	-0.27	-0.27	-0.27	-0.27	-0.27	-0.27	-0.27	-0.27	-0.27	-0.27	-0.27	-0.27	-0.27	-0.27	-0.27	-0.27	-0.27	-0.27	-0.27	-0.27	-0.27	-0.27	-0.27	-0.27	-0.27	-0.27	-0.27	-0.27	-0.27	-0.27	-0.27	-0.27	-0.27	-0.27	-0.27	-0.27	-0.27	-0.27	-0.27	-0.27	-0.27	-0.27	-0.27	-0.27
At1g62940	0.854		4-coumarate--CoA ligase family protein	-0.32	-0.32	-0.32	-0.32	-0.32	-0.32	-0.32	-0.32	-0.32	-0.32	-0.32	-0.32	-0.32	-0.32	-0.32	-0.32	-0.32	-0.32	-0.32	-0.32	-0.32	-0.32	2.14	-0.32	-0.32	-0.32	-0.32	-0.32	-0.32	-0.32	-0.32	-0.32	-0.32	-0.32	-0.32	-0.32	-0.32	-0.32	-0.32	-0.32	-0.32	-0.32	-0.32	-0.32	-0.32	-0.32
At5g07550	0.853	GRP19	glycine-rich protein (GRP19), member of Oleosin-like protein family	-0.78	-0.78	-0.78	-0.78	-0.78	-0.78	-0.78	-0.78	-0.78	-0.78	-0.78	-0.78	-0.78	-0.78	-0.78	-0.78	-0.78	-0.78	-0.78	-0.78	-0.78	-0.78	-0.78	-0.78	-0.78	-0.78	-0.78	-0.78	-0.78	-0.78	-0.78	-0.78	-0.78	-0.78	-0.78	-0.78	-0.78	-0.78	-0.78	-0.78	-0.78	-0.78	-0.78	-0.78	-0.78	-0.78
At5g07230	0.851		protease inhibitor/seed storage/lipid transfer protein (LTP) family protein, tapetum-specific protein A9	-0.43	-0.43	-0.43	-0.43	-0.43	-0.43	-0.43	-0.43	-0.43	-0.43	-0.43	-0.43	-0.43	-0.43	-0.43	-0.43	-0.43	-0.43	-0.43	-0.43	-0.43	-0.43	-0.43	-0.43	-0.43	-0.43	-0.43	-0.43	-0.43	-0.43	-0.43	-0.43	-0.43	-0.43	-0.43	-0.43	-0.43	-0.43	-0.43	-0.43	-0.43	-0.43	-0.43	-0.43	-0.43	-0.43
At3g11980	0.848	MS2	male sterility protein 2 (MS2), Similar to fatty acid reductases.	-0.41	-0.41	-0.41	-0.41	-0.41	-0.41	-0.41	-0.41	-0.41	-0.41	-0.41	-0.41	-0.41	-0.41	-0.41	-0.41	-0.41	-0.41	-0.41	-0.41	-0.41	-0.41	-0.41	-0.41	-0.41	-0.41	-0.41	-0.41	-0.41	-0.41	-0.41	-0.41	-0.41	-0.41	-0.41	-0.41	-0.41	-0.41	-0.41	-0.41	-0.41	-0.41	-0.41	-0.41	-0.41	-0.41
At3g26125	0.848	CYP86C2	cytochrome P450 family protein	-0.47	-0.47	-0.47	-0.47	-0.47	0.14	-0.47	-0.47	-0.47	-0.47	-0.47	-0.47	-0.47	-0.47	-0.47	-0.47	-0.47	-0.47	-0.21	-0.47	-0.47	-0.47	-0.47	-0.48	-0.47	0.2	0.33	-0.47	-0.47	-0.47	-0.47	-0.47	-0.47	-0.47	-0.47	-0.37	-0.47	-0.47	-0.47	-0.47	0.1	-0.47	-0.47	-0.47	-0.47	0.56
At1g06250	0.847		lipase class 3 family protein	-0.25	-0.25	-0.25	-0.25	-0.25	-0.25	-0.25	-0.25	-0.25	-0.25	-0.25	-0.25	-0.25	-0.25	-0.16	-0.25	-0.25	-0.25	-0.25	-0.25	-0.25	0.21	-0.25	-0.25	-0.25	-0.31	-0.25	-0.25	-0.25	0.36	0.2	-0.25	0.06	-0.14	-0.33	-0.27	-0.25	0.59	-0.25	0.1	-0.25	-0.25	-0.25	-0.25	-0.25	-0.27
At1g67990	0.843		similar to caffeoyl-CoA 3-O-methyltransferase from Populus balsamifera subsp. trichocarpa and Medicago sativa	0.04	0.59	0.25	0.43	0.53	0.34	1.15	0.44	-0.68	-0.36	0.48	-0.68	-0.68	-0.68	-0.01	-0.13	-0.68	-0.68	-0.1	0.41	0.3	0.23	0.26	-0.68	-0.68	-0.68	-0.68	-0.68	0.11	0.48	0.3	-0.68	-0.68	-0.68	-0.68	-0.68	-0.68	-0.68	-0.68	-0.68	-0.68	-0.68	-0.68	-0.68	-0.68	-0.68
At4g28395	0.84	ATA7	lipid transfer protein, putative, identical to anther-specific gene ATA7	-0.37	-0.37	-0.37	-0.37	-0.37	-0.37	-0.37	-0.37	-0.37	-0.37	-0.37	-0.37	-0.37	-0.37	-0.37	-0.37	-0.37	-0.37	-0.37	-0.37	-0.37	-0.37	-0.37	-0.37	-0.37	-0.37	-0.37	-0.37	-0.37	-0.37	-0.37	-0.37	-0.37	-0.37	-0.37	-0.37	-0.37	-0.37	-0.37	-0.37	-0.37	-0.37	-0.37	-0.37	-0.37	-0.37
At2g23800	0.838	GGPS2	encdoes an endoplasmic reticulum-targeted geranylgeranyl pyrophosphate synthase	-0.4	-0.4	-0.4	-0.4	-0.4	-0.4	-0.4	-0.4	-0.4	-0.4	-0.4	-0.4	-0.4	-0.4	-0.4	-0.4	-0.4	-0.4	-0.4	-0.4	-0.4	-0.4	-0.4	-0.4	-0.4	-0.4	-0.4	-0.4	-0.4	-0.4	-0.4	-0.4	-0.4	-0.4	-0.4	-0.4	-0.4	-0.4	-0.4	-0.4	-0.4	-0.4	-0.4	-0.4	-0.4	-0.4
At1g66850	0.836		protease inhibitor/seed storage/lipid transfer protein (LTP) family protein	-0.75	-0.75	-0.75	-0.75	-0.75	-0.75	-0.75	-0.75	-0.75	-0.75	-0.75	-0.75	-0.75	-0.75	-0.75	-0.75	-0.75	-0.75	-0.75	-0.75	-0.75	-0.75	-0.75	-0.75	-0.75	-0.75	-0.75	-0.75	-0.75	-0.75	-0.75	-0.75	-0.75	-0.75	-0.75	-0.75	-0.75	-0.75	-0.75	-0.75	-0.75	-0.75	-0.75	-0.75	-0.75	-0.75
At1g23240	0.833		caleosin-related family protein	-1.17	-0.56	0	-0.41	-0.54	-0.33	-0.41	0.59	-0.3	-0.53	0.3	0.34	-0.13	-0.5	-0.41	-1.28	0.84	-0.57	-0.41	0.1	0.56	-0.1	-0.5	-0.41	-0.02	-0.41	-0.41	-0.41	-0.41	-0.41	-0.41	-0.41	-0.36	-1.05	-0.41	-0.36	0.13	-0.41	-0.41	-0.41	-0.41	0	0.28	0.48	-0.41	-0.41
At4g14080	0.833		glycosyl hydrolase family 17 protein / anther-specific protein (A6), identical to probable glucan endo-1,3-beta-glucosidase A6	-0.53	-0.53	-0.53	-0.53	-0.53	-0.53	-0.53	-0.53	-0.53	-0.53	-0.53	-0.53	-0.53	-0.53	-0.53	-0.53	-0.53	-0.53	-0.53	-0.53	-0.53	-0.53	-0.53	-0.53	-0.53	-0.53	-0.53	-0.53	-0.53	-0.53	-0.53	-0.53	-0.53	-0.53	-0.53	-0.53	-0.53	-0.53	-0.53	-0.53	-0.53	-0.53	-0.53	-0.53	-0.53	-0.53
At1g03390	0.823		transferase family protein, similar to anthranilate N-hydroxycinnamoyl/benzoyltransferase from Dianthus caryophyllus	-0.13	-0.13	-0.13	-0.13	-0.13	-0.13	-0.13	-0.13	-0.13	-0.13	-0.13	-0.13	-0.13	-0.13	-0.13	-0.13	-0.13	-0.13	-0.13	-0.13	-0.13	-0.13	-0.13	-0.13	-0.13	-0.13	-0.13	-0.13	-0.13	-0.13	-0.13	-0.13	-0.13	-0.13	-0.13	-0.13	-0.13	-0.13	-0.13	-0.13	-0.13	-0.13	-0.13	-0.13	-0.13	-0.13
At5g62080	0.819		protease inhibitor/seed storage/lipid transfer protein (LTP) family protein, similar to tapetum-specific protein a9 precursor (Brassica napus)	-0.49	-0.49	-0.49	-0.49	-0.49	-0.49	-0.49	-0.49	-0.49	-0.49	-0.49	-0.49	-0.49	-0.49	-0.49	-0.49	-0.49	-0.49	-0.49	-0.49	-0.49	-0.49	-0.49	-0.49	-0.49	-0.49	-0.49	-0.49	-0.49	-0.49	-0.49	-0.49	-0.49	-0.49	-0.49	-0.49	-0.49	-0.49	-0.49	-0.49	-0.49	-0.49	-0.49	-0.49	-0.49	-0.49
At3g07450	0.806		protease inhibitor/seed storage/lipid transfer protein (LTP) family protein	-0.28	-0.28	-0.28	-0.28	-0.28	-0.28	-0.28	-0.28	-0.28	-0.28	-0.28	-0.28	-0.28	-0.28	-0.28	-0.28	-0.28	-0.28	-0.28	-0.28	-0.28	-0.28	-0.28	-0.28	-0.28	-0.28	-0.28	-0.28	-0.28	-0.28	-0.28	-0.28	-0.28	-0.28	-0.05	-0.27	-0.28	-0.28	-0.28	0.51	-0.28	-0.28	-0.28	-0.28	-0.28	-0.28
At3g52130	0.806		protease inhibitor/seed storage/lipid transfer protein (LTP) family protein, similar to cysteine-rich 5B protein - Lycopersicon esculentum	-0.4	-0.4	-0.4	-0.4	-0.4	-0.4	-0.4	-0.4	-0.4	-0.4	-0.4	-0.4	-0.4	-0.4	-0.4	-0.4	-0.4	-0.4	-0.4	-0.4	-0.4	-0.4	-0.4	-0.4	-0.4	-0.4	-0.4	-0.4	-0.4	-0.4	-0.4	-0.4	-0.4	-0.4	-0.4	-0.4	-0.4	-0.4	-0.4	-0.4	-0.4	-0.4	-0.4	-0.4	-0.4	-0.4
At4g16270	0.796		peroxidase 40 (PER40) (P40)	-0.28	-0.28	-0.28	-0.28	-0.28	-0.28	-0.28	-0.28	-0.28	-0.28	-0.28	-0.28	-0.28	-0.28	-0.28	-0.28	-0.28	-0.28	-0.28	-0.28	-0.28	-0.28	-0.28	-0.28	-0.28	-0.28	-0.28	-0.28	-0.28	-0.28	-0.28	0.47	-0.28	-0.28	0.27	-0.28	-0.28	-0.28	-0.28	-0.28	-0.28	-0.28	-0.28	-0.28	-0.28	-0.28
At5g13380	0.786		similar to auxin-responsive GH3 product (Glycine max)	-0.48	0.23	0.68	-0.41	-0.41	-0.41	1.08	-0.41	0.98	-0.41	0.87	-0.41	0.36	-0.41	-0.41	-0.41	-0.41	-0.41	0.12	-0.41	-0.41	-0.41	-0.41	-0.06	-0.41	1.03	1.07	0.57	1.1	1.06	1.2	-0.41	-0.41	-0.41	-0.41	-0.41	-0.41	-0.41	-0.41	-0.41	-0.41	-0.41	-0.41	-0.41	-0.41	-0.41
At5g52160	0.774		protease inhibitor/seed storage/lipid transfer protein (LTP) family protein	-0.16	-0.16	-0.16	-0.16	-0.16	-0.16	-0.16	-0.16	-0.16	-0.16	-0.16	-0.16	-0.16	-0.16	-0.16	-0.16	-0.16	-0.16	-0.16	-0.16	-0.16	-0.16	-0.16	-0.16	-0.16	-0.16	-0.16	-0.16	-0.16	-0.16	-0.16	-0.16	-0.16	-0.16	-0.16	-0.16	-0.16	-0.16	-0.16	-0.16	-0.16	-0.16	-0.16	-0.16	-0.16	-0.16
At1g74550	0.771	CYP98A9	cytochrome P450 family protein	-0.32	-0.32	-0.32	-0.32	-0.32	-0.27	0.12	-0.32	-0.32	0.05	0.1	-0.32	-0.32	-0.32	-0.32	-0.32	0.21	-0.6	-0.32	-0.32	-0.32	0.33	0.05	-1.04	-0.32	0.01	0.14	0.28	0.23	0.49	0.04	-0.32	0.19	-0.92	-0.2	-0.26	-0.32	0.31	-0.32	0.64	-0.32	-0.32	-0.32	-0.32	-0.32	-0.32
At1g21540	0.769		strong similarity to AMP-binding protein (Brassica napus)	-0.4	-0.4	-0.4	-0.4	-0.4	-0.4	-0.4	-0.4	-0.4	-0.4	-0.4	-0.4	-0.4	-0.4	-0.4	-0.4	-0.4	-0.4	-0.4	-0.4	-0.4	-0.4	-0.4	-0.4	-0.4	-0.4	-0.4	-0.4	-0.4	-0.4	-0.4	-0.4	-0.4	-0.4	-0.4	-0.4	-0.4	-0.4	-0.4	-0.4	-0.4	-0.4	-0.4	-0.4	-0.4	-0.4
At4g35420	0.767		dihydroflavonol 4-reductase family / dihydrokaempferol 4-reductase family	-0.35	-0.35	-0.35	-0.35	-0.35	-0.35	-0.35	-0.35	-0.35	-0.35	2.25	-0.35	-0.35	-0.35	-0.35	-0.35	-0.35	-0.35	-0.35	-0.35	-0.35	-0.35	-0.35	-0.28	-0.35	-0.35	-0.35	-0.35	-0.35	-0.35	-0.35	-0.35	-0.35	-0.35	-0.35	-0.35	-0.35	-0.35	-0.35	-0.35	-0.35	-0.35	-0.35	-0.35	-0.35	-0.35
At5g14980	0.76		esterase/lipase/thioesterase family protein, low similarity to monoglyceride lipase from (Homo sapiens)	-0.12	-0.12	-0.12	-0.12	-0.12	-0.12	-0.12	-0.12	-0.12	-0.12	-0.12	-0.12	-0.12	-0.12	-0.12	-0.12	-0.12	-0.12	-0.12	-0.12	-0.12	-0.12	-0.12	-0.12	-0.12	-0.12	-0.12	-0.12	-0.12	-0.12	-0.12	-0.12	-0.12	-0.12	-0.12	-0.12	-0.12	-0.12	-0.12	-0.12	-0.12	-0.12	-0.12	-0.12	-0.12	-0.12
At4g32170	0.752	CYP96A2	cytochrome P450 family protein	-0.63	-0.63	-0.63	-0.63	-0.63	-0.63	-0.63	-0.63	-0.63	-0.63	-0.63	-0.63	-0.63	-0.63	-0.63	-0.63	-0.63	-0.63	-0.63	-0.63	-0.63	2.45	2.2	-0.63	-0.63	-0.63	-0.63	-0.63	-0.63	-0.63	-0.63	-0.63	-0.63	-0.63	-0.63	-0.63	-0.63	-0.63	-0.63	-0.63	-0.63	-0.63	-0.63	-0.63	-0.63	-0.63
At1g23250	0.75		caleosin-related, similar to calcium-binding RD20 protein (Arabidopsis thaliana), similar to caleosin (Sesamum indicum)	-0.23	-0.23	-0.23	-0.23	-0.23	-0.23	-0.23	-0.23	-0.23	-0.23	-0.23	-0.23	-0.23	-0.23	-0.23	-0.23	-0.23	1.02	-0.23	-0.23	-0.23	-0.23	-0.23	-0.23	-0.23	-0.23	-0.23	-0.23	-0.23	-0.23	-0.23	-0.23	-0.23	-0.23	-0.23	-0.23	-0.23	-0.23	-0.23	-0.23	-0.23	-0.23	-0.23	-0.23	-0.23	-0.23
At5g54010	0.724		glycosyltransferase family protein	-0.26	-0.26	-0.26	-0.26	-0.26	-0.26	-0.26	-0.26	-0.26	-0.26	-0.26	-0.26	-0.26	-0.26	-0.26	-0.26	-0.26	-0.26	-0.26	-0.26	-0.26	-0.26	-0.26	-0.26	-0.26	-0.26	-0.26	-0.26	-0.26	-0.26	-0.26	-0.26	-0.26	-0.26	-0.26	-0.26	-0.26	-0.26	-0.26	-0.26	-0.26	-0.26	-0.26	-0.26	-0.26	-0.26
At1g63710	0.718	CYP86A	cytochrome P450 family protein. Expressed at highest level in mature stems and flowers.	-0.66	-0.66	-0.66	-0.66	-0.66	-0.66	-0.66	-0.66	-0.66	-0.66	-0.66	-0.66	-0.66	-0.66	-0.66	-0.66	-0.66	-0.66	-0.66	-0.66	-0.66	-0.66	-0.66	-0.66	-0.66	-0.66	-0.66	-0.66	-0.66	-0.66	-0.66	-0.66	-0.66	-0.66	-0.66	-0.66	-0.66	-0.66	-0.66	-0.66	-0.66	-0.66	1.71	-0.66	-0.66	-0.66
At5g49070	0.714		beta-ketoacyl-CoA synthase family protein, similar to very-long-chain fatty acid condensing enzyme CUT and to beta-ketoacyl-CoA synthase (Simmondsia chinensis)	0.27	0.28	-0.63	-0.63	-0.63	0.53	-0.63	-0.63	0.49	-0.63	-0.63	-0.63	-0.63	-0.63	-0.63	-0.63	-0.63	0.39	0.44	0.16	0.12	-0.11	0.18	-0.26	-0.63	-0.18	0.41	0.5	0.1	0.53	0.38	-0.06	0.16	-1.56	0.09	-0.28	-0.59	-0.08	0.03	0.82	0.24	0.44	0.04	0.74	0.2	0.43
At5g55720	0.714		pectate lyase family protein, similar to pectate lyase 1 (Musa acuminata)	-0.77	-0.77	-0.77	-0.77	-0.77	-0.77	-0.77	-0.77	-0.77	-0.77	-0.77	-0.77	-0.77	-0.77	-0.77	-0.77	-0.77	-0.77	0.6	-0.77	-0.77	-0.77	-0.77	-0.77	-0.77	-0.77	-0.77	-0.77	-0.77	-0.77	-0.77	-0.77	-0.77	1.07	-0.77	-0.77	1.67	1.8	1.64	1.11	1.41	1.74	-0.77	-0.77	1.09	-0.77
At1g02050	0.713		chalcone and stilbene synthase family protein	-0.64	-0.64	-0.64	-0.64	-0.64	-0.64	-0.64	-0.64	-0.64	-0.64	-0.64	-0.64	-0.64	-0.64	-0.64	-0.64	-0.64	-0.64	-0.64	-0.64	-0.64	-0.64	-0.64	-0.64	-0.64	0.34	0.98	1.15	0.85	0.95	1.01	-0.64	-0.64	-0.64	-0.64	-0.64	-0.64	-0.64	-0.64	-0.64	-0.64	-0.64	-0.64	-0.64	-0.64	-0.64
At5g17200	0.692		glycoside hydrolase family 28 protein; similar to polygalacturonase (Lycopersicon esculentum)	-0.05	-0.05	-0.05	-0.05	-0.05	-0.05	-0.05	-0.05	-0.05	-0.05	-0.05	-0.05	-0.05	-0.05	-0.05	-0.05	-0.05	-0.05	-0.05	-0.05	-0.05	-0.05	-0.05	-0.05	-0.05	-0.05	-0.05	-0.05	-0.05	-0.05	-0.05	-0.05	-0.05	-0.05	-0.05	-0.05	-0.05	-0.05	-0.05	-0.05	-0.05	-0.05	-0.05	-0.05	-0.05	-0.05
At1g78440	0.69	GA2OX1	gibberellin 2-oxidase / GA2-oxidase (GA2OX1)	-0.23	-0.23	-0.23	-0.23	-0.23	-0.23	-0.23	-0.23	-0.23	-0.23	-0.23	-0.23	-0.23	-0.23	-0.23	-0.23	-0.23	-0.23	-0.23	-0.23	-0.23	-0.23	-0.23	-0.23	-0.23	-0.23	-0.23	-0.23	-0.23	-0.23	-0.23	-0.23	-0.23	-0.23	-0.23	-0.23	-0.23	-0.23	-0.23	-0.23	-0.23	-0.23	-0.23	-0.23	-0.23	-0.23
At2g31100	0.679		similar to lipase from Dianthus caryophyllus	-0.07	-0.07	-0.07	-0.07	-0.07	-0.07	-0.07	-0.07	-0.07	-0.07	-0.07	-0.07	-0.07	-0.07	-0.07	-0.07	-0.07	-0.07	-0.07	-0.07	-0.07	-0.07	-0.07	-0.07	-0.07	-0.07	-0.07	-0.07	-0.07	-0.07	-0.07	-0.07	-0.07	-0.07	-0.07	-0.07	-0.07	-0.07	-0.07	-0.07	-0.07	-0.07	-0.07	-0.07	-0.07	-0.07
At5g23970	0.668		transferase family protein, similar to acetyl CoA: benzylalcohol acetyltransferase; BEAT (Clarkia breweri), deacetylvindoline 4-O-acetyltransferase (Catharanthus roseus)	-0.49	-0.49	-0.49	-0.49	-0.49	-0.49	-0.49	-0.49	-0.49	-0.49	-0.49	-0.49	-0.49	-0.49	-0.49	-0.49	-0.49	-0.49	-0.49	-0.49	-0.49	-0.14	-0.49	-0.49	-0.49	-0.49	-0.27	-0.49	-0.49	-0.49	-0.49	-0.48	-0.49	-0.49	-0.27	-0.35	-0.49	-0.49	-0.49	-0.49	-0.49	-0.49	-0.49	-0.49	-0.49	-0.49
At1g01600	0.661	CYP86A4	Encodes a member of the CYP86A subfamily of cytochrome p450 genes. Expressed significantly at highest level in mature stems and flowers.	-0.66	-0.66	-0.66	-0.66	-0.66	-0.66	-0.66	-0.66	-0.66	-0.66	-0.66	-0.66	-0.66	-0.66	-0.66	-0.66	-0.66	-0.66	-0.66	-0.66	-0.66	-0.66	-0.66	-0.66	-0.66	-0.66	-0.66	-0.66	-0.66	-0.66	-0.66	-0.66	-0.66	-0.66	-0.66	-0.66	-0.66	0.64	-0.66	-0.66	0.71	-0.66	-0.66	-0.66	-0.66	-0.66
At1g14110	0.657	FUT8	xyloglucan fucosyltransferase family protein; member of Glycosyltransferase Family- 37	-0.06	-0.06	-0.06	-0.06	-0.06	-0.06	-0.06	-0.06	-0.06	-0.06	-0.06	-0.06	-0.06	-0.06	-0.06	-0.06	-0.06	-0.06	-0.06	-0.06	-0.06	-0.06	-0.06	-0.06	-0.06	-0.06	-0.06	-0.06	-0.06	-0.06	-0.06	-0.06	-0.06	-0.06	-0.06	-0.06	-0.06	-0.06	-0.06	-0.06	-0.06	-0.06	-0.06	-0.06	-0.06	-0.06
At1g20120	0.649		Similar to family II lipase EXL3 from Arabidopsis thaliana; Similar to Anther-specific proline-rich protein APG precursor from Arabidopsis thaliana	3.57	2.21	2.44	2.6	3.76	3.93	3.54	3.6	3.49	3.13	2.65	0.97	-0.86	-0.86	-0.86	-0.86	-0.86	-0.86	-0.86	-0.86	-0.86	0.38	-0.86	-0.86	-0.86	-0.86	-0.86	-0.86	-0.86	-0.86	-0.86	-0.86	-0.86	-0.86	-0.86	-0.86	-0.86	-0.86	-0.86	-0.86	-0.86	-0.86	-0.86	-0.86	-0.86	-0.86
At3g23840	0.646		transferase family protein, low similarity to hypersensitivity-related gene (Nicotiana tabacum), acetyl-CoA:benzylalcohol acetyltranferase (Clarkia concinna)	-0.07	-0.59	-0.59	-0.59	-0.59	-0.59	0.02	-0.59	-0.59	-0.59	-0.59	-0.59	-0.59	-0.59	-0.59	-0.59	-0.59	-0.59	-0.59	-0.59	-0.59	-0.41	-0.59	0.72	0.56	-1.55	-0.61	-0.91	-1.35	-0.59	-0.59	0.25	0.87	0.63	-0.13	-0.13	0.94	1.03	0.92	0.54	0.88	1.06	1.04	0.73	0.68	0.82
At4g23660	0.646	ATPPT1	UbiA prenyltransferase family protein, para-hydroxy bezoate polyprenyl diphosphate transferase	-0.06	-0.28	-0.17	-0.28	-0.28	-0.66	-0.17	-0.08	-0.42	-0.23	-0.11	-1.09	-0.19	-0.46	-0.06	0.05	-0.19	0.05	0.17	-0.06	-0.19	-0.02	-0.11	-0.26	-0.34	-0.14	-0.14	-0.5	-0.26	0.28	-0.36	-0.28	-0.19	-0.08	-0.15	-0.53	-0.26	-0.19	-0.22	0.08	0.18	0.31	-0.08	0.31	-0.18	-0.4
At4g39010	0.631		glycosyl hydrolase family 9 protein, similar to endo-1,4-beta-glucanase precursor - Fragariax ananassa	-0.3	-0.3	-0.3	-0.3	-0.3	-0.3	0.67	-0.3	-0.3	-0.3	-0.3	-0.3	-0.3	-0.3	-0.3	-0.3	-0.3	-0.3	-0.3	-0.3	-0.3	-0.3	-0.2	-0.3	-0.3	-0.35	-0.3	0.03	-0.1	0.03	0.1	-0.27	-0.3	-0.3	-0.3	-0.3	-0.3	-0.3	-0.3	-0.3	-0.3	-0.3	-0.3	-0.3	-0.3	-0.3
At5g61320	0.63	CYP89A3	cytochrome P450 family protein	-0.24	-0.24	-0.24	-0.24	-0.24	-0.24	-0.24	-0.24	-0.24	-0.24	-0.24	-0.24	-0.24	-0.24	-0.24	-0.24	-0.24	-0.24	-0.24	-0.24	-0.24	-0.24	-0.24	-0.24	-0.24	-0.24	-0.24	0.78	-0.24	-0.24	-0.24	-0.24	-0.24	-0.24	-0.24	-0.24	0.52	0.53	-0.24	-0.15	-0.24	0.04	1.18	-0.24	0.25	-0.24
At5g45960	0.629		GDSL-motif lipase/hydrolase family protein	-0.68	-0.68	-0.68	-0.68	-0.68	-0.68	-0.68	-0.68	-0.68	-0.68	-0.68	-0.68	-0.68	-0.68	-0.68	-0.68	-0.68	-0.68	-0.68	-0.68	-0.68	-0.68	-0.68	-0.68	-0.68	-0.68	-0.68	-0.68	-0.68	-0.68	-0.68	-0.68	-0.68	-0.68	-0.68	-0.68	-0.68	-0.68	-0.68	-0.68	-0.68	-0.68	-0.68	-0.68	-0.68	-0.68
At3g10890	0.627		similar to (1-4)-beta-mannan endohydrolase (Coffea arabica, Lycopersicon esculentum)	-0.22	-0.22	-0.22	-0.22	-0.22	-0.22	-0.22	-0.22	-0.22	-0.22	-0.22	-0.22	-0.22	-0.22	-0.22	-0.22	-0.22	-0.22	-0.22	-0.22	-0.22	-0.22	-0.22	-0.22	-0.22	-0.22	-0.22	-0.22	-0.22	-0.22	-0.22	-0.22	-0.22	-0.22	-0.22	-0.22	-0.22	-0.22	-0.22	-0.22	-0.22	-0.22	-0.22	-0.22	-0.22	-0.22
At3g10570	0.62	CYP77A6	cytochrome P450 family protein	-1.07	-1.07	-1.07	-1.07	-1.07	-1.07	-1.07	-1.07	-1.07	-1.07	-1.07	-1.07	-1.07	-1.07	-1.07	-1.07	-1.07	-1.07	-1.07	-1.07	-1.07	-1.07	-1.07	-1.07	-1.07	-1.07	-1.07	-1.07	-1.07	-1.07	-1.07	0.9	-1.07	1.46	-1.07	-1.07	-1.07	-1.07	-1.07	-1.07	1.85	-1.07	-1.07	-1.07	-1.07	-1.07
At3g11480	0.615		S-adenosyl-L-methionine:carboxyl methyltransferase family protein, similar to SAM:benzoic acid carboxyl methyltransferase (BAMT) (Antirrhinum majus) and to SAM:salicylic acid carboxyl methyltransferase (SAMT) (Clarkia breweri)	-0.82	-0.82	-0.82	-0.82	-0.82	-0.82	-0.82	-0.82	-0.82	-0.82	-0.82	-0.82	-0.82	-0.82	-0.82	-0.82	-0.82	-0.82	-0.82	-0.82	-0.82	-0.82	-0.82	-0.82	-0.82	-0.82	-0.82	-0.82	-0.82	-0.82	-0.82	-0.82	-0.82	-0.82	-0.82	-0.82	-0.82	-0.82	-0.82	-0.82	-0.82	-0.82	-0.82	-0.82	-0.82	-0.82
At1g68540	0.601		oxidoreductase family protein, similar to cinnamoyl CoA reductase (Eucalyptus gunnii), cinnamyl-alcohol dehydrogenase, (E. gunnii ), CPRD14 protein (Vigna unguiculata)	-0.73	-1.15	-1.15	-1.15	-1.15	-1.15	-1.15	-1.15	-1.15	-1.15	0.27	0.32	-0.37	-0.5	-0.52	-1.15	-0.37	-1.15	-1.15	-1.05	-0.35	-1.15	-1.15	0.74	0.04	-1.15	-1.15	-1.15	-1.15	-1.15	-1.15	-0.28	-0.09	0.32	0.24	-0.39	0.78	0.72	1.08	0.86	0.65	0.89	0.55	0.86	1.05	0.95
[truncated: 121 more columns]
