# Supplementary material for: An extensive (co-)expression analysis tool for the cytochrome P450 superfamily in Arabidopsis thaliana
Source: BMC Plant Biol. 2008 Apr 23;8:47. doi: 10.1186/1471-2229-8-47 (PMC2383897; doi:10.1186/1471-2229-8-47)
Supplement: Additional File 6 — Co-expression analysis using CYP98A8 as bait. Data from published Affymetrix microarrays representing 167 organ and tissue samples were retrieved from the Genevestigator database [10]. Background correction and ratio log2-ratio generation was performed as describe in Methods. The expression vector of CYP97A3 was compared to those of 4,119 genes annotated in diverse databases to be involved in any metabolic pathway using the 'ExpresionAngler' algorithm [9]. Expression profiles of co-expressed genes with a correlation coefficient of more than 0.84 are shown as a heatmap table. Brief descriptions of the experiments and the experiment identifier from the Genevestigator database are indicated on top of the heatmap. Mean-centered signal intensity ratios are color coded as indicated to the right. This table corresponds to Figure 6. [file 1471-2229-8-47-S6.xls]

## Sheet: Sheet1
Additional File 6 Co-expression analysis using CYP98A8 as bait. Data from published Affymetrix microarrays representing 167 organ and tissue samples were retrieved from the Genevestigator database (Zimmermann et al., 2004). Background correction and ratio log2-ratio generation was performed as describe in Methods. The expression vector of CYP97A3 was compared to those of 4,119 genes annotated in …																									0		0.6		1.2		1.8		2.4		>3	magnitude of change
																																				greater than zero
																																				less than zero
Locus	r-value	Name	Description	suspension cell, aphidicolin, 0h ( 5)	suspension cell, aphidicolin, 2h (5)	suspension cell, aphidicolin, 4h (5)	suspension cell, aphidicolin, 6h (5)	suspension cell, aphidicolin, 8h (5)	suspension cell, aphidicolin, 10h (5)	suspension cell, aphidicolin, 12h (5)	suspension cell, aphidicolin, 14h (5)	suspension cell, aphidicolin, 16h (5)	suspension cell, aphidicolin, 19h (5)	suspension cell, sucrose, 0h (6)	suspension cell, sucrose, 2h (6)	suspension cell, sucrose, 4h (6)	suspension cell, sucrose, 6h (6)	suspension cell, sucrose, 8h (6)	suspension cell, sucrose, 10h (6)	suspension cell, sucrose, 12h (6)	suspension cell, 1d (19)	suspension cell, 1d (19)	suspension cell, 5d (19)	suspension cell, 7d (19)	suspension cell, senescing (20)	protoplast (62)	suspension cell, light (153)	suspension cell, dark (153)	callus, transdifferentiation A1 (78)	callus, transdifferentiation A2 (78)	callus, transdifferentiation A3 (78)	callus, transdifferentiation A4 (78)	callus, transdifferentiation A5 (78)	callus, transdifferentiation A6 (78)	seedling (59)	seedling (137)	seedling (138)	seedling (143)	seedling (144)	seedling, cont. light, 26h (149)	seedling, cont. light, 26h (149)	seedling, cont. light, 34h (149)	seedling, cont. light, 38h (149)	seedling, cont. light, 42h (149)	seedling, cont. light, 46h (149)	seedling, cont. light, 50h (149)	seedling, cont. light, 54h (149)	seedling, cont. light, 58h (149)	seedling, cont. light, 62h (149)
At1g31800	1	CYP97A3	cytochrome P450 family protein	-1.28	-1.71	-1.19	-0.16	-1.04	-0.98	-0.62	-1.21	-0.44	-1.47	0.37	-0.62	-0.63	-0.68	-0.86	-0.76	-0.71	-0.86	-1.05	-1.27	-1.47	0.8	0.96	1.44	1.33	-2.28	-2.09	-1.77	-1.82	-1.36	-2.04	0.53	0.28	0.73	0.96	0.47	0.12	0.04	0.49	1	0.98	0.6	0.23	0.36	0.42	0.92
At2g26500	0.895		cytochrome b6f complex subunit (petM), putative	-2.08	-2.49	-1.84	-1.48	-1.4	-1.14	-1.05	-1.51	-1.36	-1.08	0.98	-0.61	-1.42	-1.35	-1.73	-1.89	-1.92	-2.31	-1.82	-1.39	-1.89	0.02	-0.14	1.81	1.99	-3.43	-3.71	-3.7	-3.71	-3.69	-4.71	1.47	1.22	1.74	2.11	0.5	1.03	1.2	1.38	1.39	1.48	1.23	1.51	1.2	1.14	1.53
At2g35370	0.889	GDCH	glycine cleavage system H protein 1, mitochondrial	-2.72	-3.15	-2.34	-2.1	-2.15	-1.8	-1.75	-1.91	-1.66	-1.34	-0.67	-0.39	-0.8	-0.7	-0.65	-0.81	-0.99	-1.2	-2.91	-2.35	-4.18	-4.18	-1.92	2.73	2.27	-4.18	-4.18	-4.18	-4.18	-4.18	-4.18	2.09	1.57	1.99	2.68	1.19	1.57	1.68	1.8	2.21	2.17	2.04	1.83	1.62	1.77	2.27
At4g21280	0.889		oxygen-evolving enhancer protein 3, chloroplast, putative (PSBQ1) (PSBQ	-2.77	-3.19	-2.09	-1.79	-2.08	-1.93	-2.13	-2.02	-2.4	-2.61	-0.99	-2.5	-2.98	-2.71	-2.45	-2.54	-2.59	-2.5	-3.06	-2.83	-3.87	-2.14	-1.2	2.1	2.02	-4.22	-4.11	-4.13	-4.18	-4.26	-4.78	1.92	0.81	1.98	2.66	1.75	1.59	2.17	1.82	2.06	1.97	1.93	2.21	2.12	1.95	1.87
At5g23120	0.885	HCF136	encodes a stability and/or assembly factor of photosystem II	-1.18	-1.6	-1.58	-1.15	-1.5	-1.71	-2.68	-1.45	-1.52	-1.22	-0.93	-1.58	-1.12	-0.93	-1.48	-1.09	-1.05	-1.37	-1.43	-1.13	-1.38	-1.57	-0.03	2.38	2.5	-2.21	-2.04	-2.52	-2.27	-1.84	-1.71	2.09	0.66	2.02	1.94	0.71	1.03	1.03	1.17	1.42	1.45	1.29	1.2	1.12	1.32	1.6
At1g62750	0.883		elongation factor Tu family protein	-1.48	-2.24	-1.89	-1.8	-1.83	-1.76	-1.7	-1.59	-1.56	-1.8	-1.6	-1.77	-2.42	-2.09	-1.81	-1.24	-1.3	-1.4	-1.57	-1.57	-2.41	-2.02	0.25	2.46	2.34	-2.09	-2.41	-2.41	-2.27	-2.56	-2.5	2.25	0.87	2.45	1.82	0.93	1.42	1.17	1.4	1.55	1.89	1.86	1.58	1.22	1.43	1.8
At2g30390	0.883		ferrochelatase II, Protoheme ferro-lyase	-1.19	-1.65	-0.42	-0.31	-0.6	-0.6	-0.49	-0.67	-0.79	-0.53	-0.51	-0.12	0.06	0.02	-0.28	-0.17	-0.47	-0.46	-1.28	-0.76	-1.12	-1.47	-1.27	1.12	0.48	-1.65	-1.65	-1.65	-1.65	-1.65	-1.65	0.3	-0.01	0.91	1.11	-0.37	-0.03	0.22	0.55	0.96	0.69	0.65	0	0.62	0.73	0.78
At5g36700	0.883		similar to phosphoglycolate phosphatase (Chlamydomonas reinhardtii)	-2.19	-2.65	-2.65	-3.5	-2.57	-2.27	-1.98	-2.2	-2.6	-2.44	-0.9	-1.07	-2.2	-1.87	-1.99	-1.82	-1.88	-2.22	-3.5	-2.42	-3.5	-3.5	-1.69	2.12	1.87	-3.5	-3.5	-3.5	-3.5	-3.5	-3.5	1.97	1.48	1.68	2.37	1.01	1.64	1.42	1.5	1.66	1.99	1.94	1.93	1.44	1.56	1.87
At5g36790	0.883		similar to phosphoglycolate phosphatase (Chlamydomonas reinhardtii)	-2.19	-2.65	-2.65	-3.5	-2.57	-2.27	-1.98	-2.2	-2.6	-2.44	-0.9	-1.07	-2.2	-1.87	-1.99	-1.82	-1.88	-2.22	-3.5	-2.42	-3.5	-3.5	-1.69	2.12	1.87	-3.5	-3.5	-3.5	-3.5	-3.5	-3.5	1.97	1.48	1.68	2.37	1.01	1.64	1.42	1.5	1.66	1.99	1.94	1.93	1.44	1.56	1.87
At5g66190	0.881		strong similarity to Ferredoxin--NADP reductase (Pisum sativum, Mesembryanthemum crystallinum, Spinacia oleracea)	-2.06	-2.27	-1.35	-1.28	-1.68	-1.66	-1.31	-1.73	-1.3	-1.4	-0.05	-0.73	-1.27	-1.43	-1.5	-1.54	-1.88	-2.36	-2.94	-2.02	-2.5	-0.53	-1.14	1.7	1.43	-3.25	-2.96	-2.8	-3.08	-3.15	-3.18	1.43	0.88	1.24	2.06	0.93	1.66	2.13	1.75	1.83	1.96	1.94	1.99	2.16	1.91	1.91
At3g63140	0.879		similar to mRNA binding protein precursor (Lycopersicon esculentum)	-1.94	-2.49	-2.74	-4.46	-2.04	-2.24	-2.48	-2.34	-1.79	-2.59	-0.85	-0.33	-2.02	-2.27	-2.61	-3.38	-4.46	-3.32	-2.49	-1.04	-1.93	-4.46	-1.7	3.41	3.1	-4.46	-4.46	-4.46	-4.46	-4.46	-4.46	2.8	1.21	2.85	3.06	1.61	2.56	2.56	2.54	2.5	2.6	2.8	2.82	2.75	2.59	2.58
At1g20020	0.878		Strong similarity to Ferredoxin--NADP reductase, chloroplast precursor (EC 1.18.1.2) (FNR) from Pisum sativum, Mesembryanthemum crystallinum, and Spinacia	-4.59	-4.59	-4.59	-4.59	-4.59	-1.18	-1.24	-4.59	-1.03	-4.59	0.3	0.14	-0.63	-0.69	-1.18	-1.51	-4.59	-4.59	-4.59	-4.59	-4.59	-4.59	-0.63	2.81	2.49	-4.59	-4.59	-4.59	-4.59	-4.59	-4.59	2.29	1.95	1.96	3.27	1.76	1.86	2.67	3.12	2.89	2.8	2.38	2.49	2.85	3.18	3.13
At2g29630	0.878		thiamine biosynthesis family protein / thiC family protein	-2.42	-2.83	-2.09	-1.84	-1.65	-1.47	-1.58	-1.74	-1.85	-1.61	-0.01	-0.34	-0.69	-0.9	-1.26	-1.45	-1.61	-1.81	-1.25	-0.68	-0.47	-1	-0.34	0.83	0.64	-2.82	-2.99	-2.99	-3.08	-2.54	-2.92	0.7	1.35	-0.38	2.23	-0.21	0.49	1.11	2.11	2.17	1.85	1.46	0.62	1.67	2.35	2.15
At4g18480	0.876	CHLI1	Encodes the CHLI subunit of magnesium chelatase which is required for chlorophyll biosynthesis.	-2.02	-2.9	-1.46	-1.8	-1.6	-1.64	-1.48	-1.53	-1.65	-1.5	-0.48	-0.42	-0.74	-0.53	-0.87	-0.71	-1.03	-1.35	-1.61	-2.22	-3.59	-2.69	-0.8	2.14	1.57	-2.39	-2.31	-2.83	-2.95	-2.83	-3.29	1.67	0.15	1.91	1.99	1.42	1.4	1.48	1.45	1.36	1.55	1.66	1.83	1.7	1.65	1.51
At4g34190	0.876		Encodes a stress enhanced protein that localizes to the thylakoid membrane and whose mRNA is upregulated in response to high light intensity. It may be involved in chlorophyll binding.	-1.22	-2.52	-0.65	-1.12	-0.93	-0.79	-1.24	-0.99	-0.7	-0.91	-0.39	-1.18	-1.27	-1.44	-1.44	-1.02	-1.39	-1.32	-1.62	-0.87	-2.06	-1.59	0.22	2.17	1.64	-3.57	-3.59	-3.54	-3.55	-2.77	-3.53	1.54	0.34	1.62	1.96	0.84	1.26	1.44	1.18	1.56	1.48	1.44	1.42	1.42	1.4	1.46
At4g09650	0.875		similar to ATP synthase delta chain, chloroplast precursor (Nicotiana tabacum)	-3.12	-3.56	-2.8	-2.71	-2.49	-2.74	-2.85	-2.45	-2.86	-2.65	-1.37	-3.13	-3.2	-2.68	-2.5	-2.52	-2.27	-2.78	-3.25	-3.45	-4.34	-3.18	-1.85	2.73	2.27	-3.09	-3.46	-4.08	-3.5	-3.82	-3.92	2.31	0.7	2.68	2.87	1.89	2.16	2.15	1.91	2	2.04	2.13	2.4	2.29	2.13	2
At4g33010	0.874		strong similarity to Glycine dehydrogenase (decarboxylating) A (Flaveria)	-3.38	-2.45	-1.86	-1.73	-2.52	-2.02	-2.29	-2.41	-2.11	-2.66	-1.35	-0.06	-0.11	-0.48	-1.12	-1.01	-1.72	-2.93	-2.63	-2.38	-1.83	-3.26	0.65	2.04	2.06	-2.85	-3.38	-2.93	-2.93	-2.93	-2.93	1.53	1.21	2.15	1.86	0.2	1.47	1.11	1.07	1.62	1.89	1.9	1.59	1.18	1.47	1.91
At3g51820	0.872		chlorophyll synthetase, putative	-1.89	-2.21	-1	-0.63	-0.76	-0.68	-0.8	-0.88	-0.75	-0.95	0.54	0	-0.09	-0.01	-0.14	-0.25	-0.41	-1	-1.08	-0.85	-1.17	-1.49	-0.13	1.92	1.5	-2.92	-3.34	-3.12	-3.28	-3.26	-3.33	1.55	0.22	1.58	1.02	0.45	1.01	0.92	1.08	1.22	1.29	1.41	1.21	0.87	0.99	1.21
At4g04640	0.87	ATPC1	One of two genes (with ATPC2) encoding the gamma subunit of Arabidopsis chloroplast ATP synthase.	-3.35	-4.07	-2.71	-4.07	-2.24	-2.42	-2.37	-2.24	-4.07	-2.69	-0.85	-1.42	-1.94	-1.55	-2.31	-2.35	-4.07	-3.02	-4.07	-2.57	-4.07	-1.86	-1.23	2	1.9	-3.59	-4.07	-4.07	-4.07	-4.07	-4.07	1.65	1.34	1.89	2.15	1.53	1.68	2.02	1.85	1.94	1.91	1.87	2.18	1.99	1.9	1.94
At1g42970	0.869	GAPB	Encodes chloroplast localized glyceraldehyde-3-phosphate dehydrogenase.	-2.68	-2.82	-2.59	-1.96	-2.14	-2.39	-2.11	-1.95	-2.04	-2.1	0.17	0.41	-0.63	-0.68	-1.14	-1.66	-1.94	-3.54	-2.37	-2.67	-3.05	-3.77	-0.98	3.02	2.96	-5.31	-5.31	-5.31	-5.31	-5.31	-5.31	2.59	1.44	2.91	2.86	1.99	2.15	2.25	1.95	2.46	2.7	2.5	2.52	2.2	2.18	2.64
At1g32470	0.868		similar to Glycine cleavage system H protein 1, mitochondrial precursor from Arabidopsis thaliana	-3.62	-3.62	-3.62	-3.62	-1.6	-3.62	-2.08	-1.43	-3.62	-1.58	0.28	-0.32	-0.73	-0.37	-0.92	-0.95	-0.64	-1.78	-3.62	-3.62	-3.62	-3.62	-1.68	2.8	2.64	-3.62	-3.62	-3.62	-3.62	-3.62	-3.62	2.25	1.4	2.5	2.57	1.48	1.49	1.77	1.63	2.15	2.13	1.85	1.82	1.75	1.81	2.23
At3g26570	0.868	PHT2;1	low affinity phosphate transporter	-2.79	-2.6	-1.72	-1.31	-1.39	-1.37	-1.18	-1.55	-1.86	-2.21	0.38	0.56	0.17	0.11	-0.12	-0.21	-0.39	-2.93	-2.79	-2.79	-2.79	-1.36	0.03	1.97	1.42	-2.79	-2.79	-2.79	-2.79	-2.79	-2.79	1.75	0.16	2.1	1.15	0.98	1.57	1.39	0.8	1.36	1.63	1.82	1.58	1.26	0.8	1.19
At3g55800	0.864		Encodes the chloroplast enzyme sedoheptulose-1,7-bisphosphatase (SBPase), involved in the carbon reduction of the Calvin cycle. Increase in SBPase activity in transgenic lines accumulate up to 50% more sucrose and starch than wild-type.	-2.83	-3.91	-3.91	-1.82	-2.4	-2.54	-2.4	-3.91	-2.02	-2.25	-0.97	-1.34	-1.96	-2.04	-2.18	-2.17	-3.91	-3.19	-2.56	-2.41	-3.08	-3.91	-1.84	2.31	2.29	-3.91	-3.91	-3.91	-3.91	-3.91	-3.91	2.27	1.48	2.42	2.5	1.32	1.83	1.7	1.53	1.98	2.23	2.16	1.99	1.65	1.64	2.13
At1g20340	0.862	DRT112	Similar to plastocyanin from Arabidopsis thaliana / Recombination and DNA-damage resistance protein (DRT112)	-2.47	-2.84	-2.06	-1.86	-1.47	-1.69	-1.68	-1.63	-1.75	-1.46	0.06	-1.6	-2.59	-1.75	-2	-1.86	-2.29	-2	-4.11	-3.05	-6.01	-0.53	-0.3	1.82	1.76	-3.73	-3.7	-3.48	-3.92	-3.64	-4.75	1.67	1.21	2.04	2.47	1.66	1.58	1.89	1.7	1.85	1.88	1.64	2.1	1.83	1.6	1.8
At3g55330	0.862		photosystem II reaction center PsbP family protein	-3.31	-3.31	-3.31	-3.31	-3.31	-3.31	-3.31	-3.31	-3.31	-3.31	-0.45	-1.93	-3.31	-3.31	-3.31	-2.57	-3.31	-2.68	-3.31	-3.31	-3.31	-3.31	-2.43	2.31	2.29	-3.31	-3.31	-3.31	-3.31	-3.31	-3.31	2.44	1	2.25	2.5	1.03	1.6	1.14	1.94	1.64	2.04	1.74	1.67	1.58	1.84	2.17
At4g38970	0.862		strong similarity to plastidic fructose-bisphosphate aldolase from Nicotiana paniculata and Oryza sativa	-5.73	-4.51	-4.16	-3.88	-3.91	-4.11	-3.67	-3.39	-3.69	-3.54	-0.21	-0.53	-1.45	-2.24	-2.36	-2.59	-3.12	-3.91	-3.96	-3.66	-5.73	-3.79	-1.43	2.65	2.71	-5.73	-5.34	-5.73	-5.73	-5.73	-5.73	2.21	1.47	2.6	2.81	1.88	1.82	1.94	1.81	1.86	2.12	2.04	2.23	1.85	1.86	2.11
At5g13510	0.861		ribosomal protein L10 family protein	-1.94	-2.66	-1.06	-0.95	-1.08	-1.06	-1.1	-0.8	-0.9	-0.95	-0.63	-0.84	-0.85	-0.52	-0.54	-0.57	-0.54	-0.96	-1.11	-1.67	-2.02	-2.25	-1.1	1.59	1.13	-2.09	-1.96	-2.45	-2.56	-2.52	-2.29	1.14	-0.32	1.11	1.69	0.99	0.95	1.08	1.13	1.21	1.09	1.2	1.28	1.17	1.22	1.19
At1g12900	0.859		Similar to Glyceraldehyde 3-phosphate dehydrogenase A, chloroplast precursor	-5.28	-5.28	-2.84	-2.12	-2.93	-2.76	-2.54	-2.61	-2.69	-2.67	-0.51	-1.14	-1.74	-1.28	-1.74	-1.86	-2.19	-3.02	-5.28	-5.28	-5.28	-2.25	-1.04	2.39	2.41	-5.28	-5.28	-5.28	-5.28	-5.28	-5.28	2.31	1.36	2.38	2.79	2.1	2.06	2.37	2.11	2.17	2.41	2.35	2.52	2.36	2.1	2.25
At1g67740	0.858	PSBY	photosystem II core complex proteins psbY, chloroplast (PSBY) / L-arginine metabolising enzyme	-2.54	-2.54	-1.92	-1.6	-1.77	-1.54	-1.38	-1.27	-1.36	-1.8	-0.07	-0.76	-1.3	-1.13	-1.44	-1.29	-1.25	-2	-2.67	-2.17	-3.64	-1.21	-0.64	2	2.02	-2.9	-3.15	-2.83	-2.9	-2.89	-3.75	1.62	0.43	1.97	2.47	1.62	1.63	2.04	1.61	1.33	1.49	1.77	2.23	2	1.64	1.35
At5g04140	0.856	GLU1	encodes a gene whose sequence is similar to ferredoxin dependent glutamate synthase (Fd-GOGAT). Expression in leaves is induced by light and sucrose. Proposed to be involved in photorespiration and nitrogen assimilation.	-3.71	-3.71	-3.71	-3.71	-3.71	-3.71	-3.71	-3.71	-3.71	-3.71	-3.71	-3.71	-3.71	-3.71	-3.71	-3.71	-3.71	-3.71	-3.71	-3.71	-3.71	-3.71	-3.71	2.98	3.2	-3.71	-3.71	-3.71	-3.71	-3.71	-3.71	3.16	2.14	2.95	3.21	1.87	2.47	2.1	2.31	2.31	2.98	2.96	2.67	2.25	1.97	2.8
At1g09340	0.855		expressed protein	-3.82	-3.82	-3.82	-3.82	-3.82	-3.82	-3.82	-3.82	-3.82	-3.82	-3.82	-3.82	-3.82	-3.82	-3.82	-3.82	-3.82	-3.82	-3.82	-3.82	-3.82	-3.82	-3.82	3.34	3.21	-3.82	-3.82	-3.82	-3.82	-3.82	-3.82	2.77	1.74	3.21	2.74	1.77	2.56	2.21	1.98	2.59	2.9	2.75	2.52	2.15	2.25	2.72
At1g03630	0.854	POR	protochlorophyllide reductase C, chloroplast / PCR C / NADPH-protochlorophyllide oxidoreductase C (PORC)	-3.73	-3.73	-1.43	-3.73	-1.2	-1.13	-3.73	-3.73	-3.73	-1.09	-0.61	-0.8	-3.73	-1.09	-1.32	-3.73	-3.73	-1.3	-3.73	-1.01	-3.73	-3.73	-3.73	2.4	1.56	-3.73	-3.73	-3.73	-3.73	-3.73	-3.73	1.37	1.41	2.34	2.73	0.61	2.15	2.43	2.48	2.22	2.4	2.48	2.63	2.43	2.58	2.34
At1g17220	0.854		Similar to Translation initiation factor IF-2, chloroplast precursor (PvIF2cp) from Phaseolus vulgaris	-2.25	-2.93	-1.78	-1.1	-1.67	-1.98	-1.86	-1.67	-1.68	-1.83	-0.95	-1.22	-1.42	-1.25	-1.07	-1.75	-1.6	-1.38	-1.94	-1.96	-2.14	-2.41	-1.34	1.78	1.52	-2	-2.52	-2.46	-2.68	-1.88	-2.14	1.4	0.42	1.85	1.37	0.65	0.94	0.91	1.36	1.2	1.48	1.56	1.28	1.14	1.22	1.44
At3g48420	0.854		haloacid dehalogenase-like hydrolase family protein	-3.18	-3.18	-3.18	-3.18	-3.18	-3.18	-3.18	-3.18	-3.18	-3.18	-3.18	-3.18	-3.18	-3.18	-3.18	-3.18	-3.18	-3.18	-3.18	-3.18	-3.18	-3.18	-3.18	2.91	2.95	-3.18	-3.18	-3.18	-3.18	-3.18	-3.18	2.62	1.36	2.16	3.14	1.12	2.09	2	2.17	1.84	2.39	2.43	2.37	1.96	1.83	2.29
At1g06680	0.853	PSBP	photosystem II oxygen-evolving complex 23 (OEC23). Encodes a 23 kD extrinsic protein that is part of photosystem II and participates in the regulation of oxygen evolution.	-2.44	-2.66	-2.16	-1.96	-1.87	-2.06	-2	-2.22	-2.18	-2.04	-0.2	-2.25	-3.04	-2.36	-2.91	-2.88	-2.73	-2.68	-3.38	-2.95	-4.36	-1.97	-2.25	1.74	1.75	-3.16	-2.95	-3.08	-3.4	-3.26	-4.05	1.26	0.82	1.79	2.25	1.31	1.4	1.71	1.63	1.38	1.43	1.54	1.91	1.67	1.56	1.45
At5g17230	0.853	PSY	phytoene synthase (PSY) / geranylgeranyl-diphosphate geranylgeranyl transferase	-2.69	-2.69	-2.54	-2.69	-2.69	-2.69	-2.69	-2.69	-2.69	-2.69	-1.27	-1.53	-1.67	-1.47	-2.36	-1.96	-3.01	-2.69	-2.69	-2.82	-2.69	-1.5	-0.76	1.33	1.24	-2.17	-2.48	-1.32	-1.77	-0.73	-1.81	1.88	0.72	2.06	1.25	0.57	1.38	1.09	1.12	1.4	1.69	1.78	1.56	1.12	1.32	1.56
At1g31330	0.852		photosystem I reaction center subunit III family protein	-2.41	-3.02	-2.77	-2.06	-1.9	-2.15	-1.79	-2.25	-2.38	-2.37	-0.35	-2.09	-1.98	-1.85	-2.25	-1.85	-2.38	-3.78	-3.63	-3.06	-3.89	-0.63	-0.8	1.71	1.86	-2.49	-3.23	-3.36	-3.09	-3.44	-3.75	1.28	1.1	1.64	2.37	1.28	1.37	1.7	1.69	1.41	1.52	1.61	2	1.76	1.64	1.65
At3g50820	0.851		Encodes a protein which is an extrinsic subunit of photosystem II and which has been proposed to play a central role in stabilization of the catalytic manganese cluster. In Arabidopsis thaliana the PsbO proteins are encoded by two genes	-3.26	-3.26	-3.26	-3.26	-1.4	-3.26	-3.26	-3.26	-3.26	-3.26	0.67	-3.26	-3.26	-3.26	-3.26	-3.26	-3.26	-3.26	-3.26	-3.26	-3.26	0.51	-3.26	2.67	2.61	-3.26	-3.26	-3.26	-3.26	-3.26	-3.26	2.12	0.89	2.54	2.92	1.46	2.04	2.52	2.11	2.12	2.21	2.35	2.62	2.58	2.34	2.12
At4g35250	0.851		low similarity to vestitone reductase (Medicago sativa subsp. sativa)	-3.04	-3.04	-3.04	-3.04	-3.04	-3.04	-3.04	-3.04	-3.04	-3.04	-1.06	-3.04	-3.04	-3.04	-3.04	-3.04	-3.04	-3.04	-1.93	-2.25	-3.04	-1.9	0.55	3.1	3.29	-2.19	-2.45	-1.99	-3.04	-3.12	-2.04	2.47	0.18	2.89	2.23	0.97	2.04	1.77	1.33	1.08	1.56	2.27	2.18	1.95	1.27	1.21
At5g46110	0.851	APE2	mutant has Altered acclimation responses; Chloroplast Triose Phosphate Translocator	-4.2	-4.41	-3.66	-3.31	-3.95	-3.56	-3.51	-3.43	-4.05	-3.94	1.5	0.41	-0.99	-1.4	-1.88	-1.84	-2.87	-3.89	-3.7	-3.88	-3.62	-0.45	-1.39	1.96	1.99	-3.79	-4.2	-3.97	-4.47	-4.73	-5.11	1.53	0.72	1.79	2.02	1.38	1.6	1.94	1.7	1.59	1.67	1.79	2.13	1.98	1.71	1.68
At1g44575	0.85	NPQ4	Encoding PSII-S (CP22), a ubiquitous pigment-binding protein associated with photosystem II (PSII) of higher plants. Involved in nonphotochemical quenching rather than in photosynthesis.	-3.47	-3.47	-3.47	-3.47	-3.47	-3.47	-3.47	-3.47	-3.47	-3.47	-1.51	-0.84	-1.66	-1.54	-1.8	-1.77	-3.47	-3.47	-3.47	-3.47	-3.47	-3.09	1.6	1.92	1.64	-3.47	-3.47	-3.47	-3.47	-3.47	-3.47	1.58	0.98	1.87	2.22	1.34	1.74	2.08	1.59	1.74	1.85	1.86	2.2	1.96	1.67	1.84
At5g13630	0.85	GUN5	Encodes magnesium chelatase involved in plastid-to-nucleus signal transduction.	-2.8	-3.34	-3.02	-2.8	-2.13	-2.29	-2.25	-2.47	-2.25	-2.59	-0.88	-0.98	-1.62	-1.39	-2.16	-1.94	-2.67	-3.1	-2.49	-2.08	-1.72	-2.8	0.79	2.49	2.34	-2.54	-3.24	-3.57	-2.93	-2.88	-3.84	2.29	0.15	2.54	2.41	1.33	2.04	1.96	1.52	0.54	1.37	2.17	2.35	2.12	1.34	0.95
At5g47840	0.849		similar to Adenylate kinase, chloroplast (Zea mays)	-0.83	-1	-1.38	-0.89	-0.87	-0.97	-0.92	-0.93	-0.72	-0.8	-0.36	-0.99	-0.88	-0.81	-0.96	-1.04	-0.8	-0.71	-0.87	-0.84	-0.99	-1.04	-1.32	0.96	1.12	-1.35	-1.53	-1.66	-1.54	-1.61	-1.66	0.8	-0.56	0.75	0.96	0.35	0.51	0.8	0.61	0.56	0.78	0.97	0.86	0.74	0.44	0.71
At1g60950	0.847	FED A	encodes a ferredoxin gene	-2.25	-2.73	-2.23	-2.15	-1.55	-1.5	-1.55	-1.46	-1.49	-1.13	0.07	-0.74	-2.15	-2.22	-2.92	-3.46	-3.34	-2.76	-2.49	-2.15	-3.01	-0.93	0.46	1.12	1.45	-3.7	-4.26	-4.42	-4.28	-4.63	-5.01	1.15	0.85	1.39	1.91	0.62	0.92	1.01	1.12	1.17	1.21	1.12	1.4	1.05	1.05	1.27
At4g37930	0.847	SHM1	mitochondrial serine hydroxymethyltransferase, functions in the photorespiratory pathway, catalyzes the conversion of serine and tetrahydrofolate to glycine and 5,10-methylene tetrahydrofolate	-3.6	-3.45	-3.25	-2.76	-2.88	-2.88	-3.06	-2.94	-3.2	-3.7	-1.58	-1.02	-1.3	-1.4	-1.89	-2.02	-2.39	-3.28	-4.25	-3.9	-4.13	-4.7	-0.99	2.29	2.41	-4.26	-4.22	-4.22	-5.13	-4.22	-5.52	1.87	1.3	2.15	2.47	1.41	1.57	1.68	1.55	1.52	1.69	1.66	1.85	1.63	1.42	1.79
At5g09660	0.846		encodes a microbody NAD-dependent malate dehydrogenase	-3.41	-3.41	-3.41	-3.41	-3.41	-3.41	-3.41	-3.41	-3.41	-3.41	-3.41	-3.41	-3.41	-3.41	-3.41	-3.41	-3.41	-3.41	-3.41	-3.41	-3.41	-1.07	-3.41	2.79	2.91	-3.41	-3.41	-3.41	-3.41	-3.41	-3.41	2.75	1.97	2.83	2.75	1.05	2.29	2.38	2.19	2.39	2.56	2.47	2.64	2.42	2.34	2.66
At3g12780	0.845	PGK1	phosphoglycerate kinase, putative	-1.36	-1.47	-1.13	-1.01	-0.95	-1.01	-0.79	-0.98	-0.98	-0.93	-1.13	-0.9	-0.97	-0.97	-1.05	-1.03	-1.15	-1.32	-1.35	-1.51	-1.59	-2.66	-1.95	1.64	1.13	-1.73	-2.02	-2.45	-2.56	-2.45	-2.25	1.35	0.63	1.25	1.83	1.05	1.12	1.12	1.17	1.26	1.34	1.13	1.41	1.2	1.11	1.28
At3g53920	0.845	SIGC	Subunit of chloroplast RNA polymerase, confers the ability to recognise promoter sequences on the core enzyme	-0.69	-1.1	-0.56	-0.05	-0.71	-0.73	-0.55	-0.31	-0.9	-0.66	1.01	-0.16	-0.5	-0.5	-1.17	-0.78	-0.65	-0.94	-0.85	-0.04	-0.35	0.14	-0.24	0.83	1.47	-1.61	-1.61	-1.61	-1.61	-1.61	-1.61	0.9	0.34	0.74	0.61	0.14	-0.06	-0.24	0.6	0.24	0.56	0.36	0.21	0.05	0.23	0.63
At4g39970	0.844		haloacid dehalogenase-like hydrolase family protein	-1.83	-1.83	-1.83	-1.83	-1.83	-1.83	-1.83	-1.83	-1.83	-1.83	-1.83	-1.83	-1.83	-1.83	-1.83	-1.83	-1.83	-1.83	-1.83	-1.83	-1.83	-1.83	-1.36	1.93	1.84	-1.83	-1.83	-1.83	-1.83	-1.83	-1.83	1.75	0.7	1.12	2.52	0.68	0.68	1.1	1.18	0.81	1.3	1.19	1.12	1.23	1.33	1.13
At3g26650	0.843	GAPA	glyceraldehyde 3-phosphate dehydrogenase A, chloroplast (GAPA) / NADP-dependent glyceraldehydephosphate dehydrogenase subunit A	-3.34	-3.92	-3.08	-2.65	-2.58	-2.43	-2.9	-3.02	-2.93	-2.89	-0.38	-1.81	-2.91	-2.29	-2.84	-2.7	-3.37	-3.75	-4.23	-3.35	-4.63	-1.83	-1.48	1.83	1.86	-2.94	-3.53	-3.16	-3.4	-3.35	-4.01	1.56	1.22	1.9	2.04	1.53	1.11	1.5	1.35	1.57	1.79	1.36	1.62	1.49	1.41	1.6
At1g10960	0.842		Strong similarity to FERREDOXIN PRECURSOR from Arabidopsis thaliana	-1.9	-1.73	-0.55	-0.64	-0.85	-0.87	-0.92	-0.95	-0.8	-0.79	-0.3	0.79	-0.23	-0.17	-0.5	-0.84	-1.12	-0.41	-1.99	-2.44	-3.35	-1.26	0.81	1.78	1.17	-2.37	-2.11	-1.87	-2.04	-1.83	-2.72	1.66	0.2	1.76	1.48	1.61	0.95	0.43	0.66	1.19	1.44	1.22	1.05	0.4	0.88	1.32
[truncated: 121 more columns]
