# Supplementary material for: An extensive (co-)expression analysis tool for the cytochrome P450 superfamily in Arabidopsis thaliana
Source: BMC Plant Biol. 2008 Apr 23;8:47. doi: 10.1186/1471-2229-8-47 (PMC2383897; doi:10.1186/1471-2229-8-47)
Supplement: Additional File 7 — Cluster analysis of triterpene synthases (TTPS) and P450s. Microarray expression data were retrieved from the 'Genevestigator' database and processed as described in Methods. Expression vectors from the four data sets of all twelve TTPS genes from A. thaliana were used as bait for co-expression analysis comparing its expression with that of all P450 genes. We retained seven TTPS genes, which were co-expressed (r > 0.75) with at least one P450 in at least one of the four expression data sets and the corresponding P450s (Table 2). This set of genes was used for hierarchical clustering with complete linkage in a) the organ expression data set and b) the mutant data set as shown in the overview image in Sheet 1. TTPS and clusters with P450 genes with high correlation coefficients are colour coded. Detailed information on the co-expressed genes and samples can be found in sheets 2 (organs), 3 (stress), 4 (hormones), and 5 (mutants) of this file. The numbers in brackets refer to the experiment ID from the Genevestigator database. [file 1471-2229-8-47-S7.xls]

## Sheet: overview
Additional File 7 Hierarchical cluster analysis of triterpene synthases (TTPS) and P450s
Microarray expression data were retrieved from the 'Genevestigator' database and processed as described in Methods. Expression vectors from the four data sets of all twelve TTPS genes from A. thaliana were used as bait for co-expression analysis comparing it's expression with that of all P450 genes. We retained seven TTPS genes, which were co-expressed (r>0.75) with at least one P450 in at least …

## Sheet: organs
organ data set left half of heatmap (more than 250 entries)	Name		suspension cell, 1d (19)	suspension cell, 3d (19)	suspension cell, 5d (19)	suspension cell, 7d (19)	suspension cell, 0h (10)	suspension cell, 3h (10)	suspension cell, 6h (10)	suspension cell, 12h (10)	suspension cell, 24h (10)	suspension cell, aphidicolin, 0h ( 5)	suspension cell, aphidicolin, 2h (5)	suspension cell, aphidicolin, 4h (5)	suspension cell, aphidicolin, 6h (5)	suspension cell, aphidicolin, 8h (5)	suspension cell, aphidicolin, 10h (5)	suspension cell, aphidicolin, 12h (5)	suspension cell, aphidicolin, 14h (5)	suspension cell, aphidicolin, 16h (5)	suspension cell, aphidicolin, 19h (5)	suspension cell, sucrose, 0h (6)	suspension cell, sucrose, 2h (6)	suspension cell, sucrose, 4h (6)	suspension cell, sucrose, 6h (6)	suspension cell, sucrose, 8h (6)	suspension cell, sucrose, 10h (6)	suspension cell, sucrose, 12h (6)	suspension cells, xylogenesis, brassinolide and H3BO3, Od (174)	suspension cells, xylogenesis, brassinolide and H3BO3, 2d (174)	suspension cells, xylogenesis, brassinolide and H3BO3, 4d (174)	suspension cells, xylogenesis, brassinolide and H3BO3, 6d (174)	suspension cells, xylogenesis, brassinolide and H3BO3, 8d (174)	suspension cells, xylogenesis, brassinolide and H3BO3, 10d (174)	suspension cell,12°C (162)	suspension cell,17°C (162)	suspension cell, 22°C (162)	suspension cell, 27°C (162)	suspension cell, dark (153)	suspension cell, light (153)	suspension cell, senescing (20)	protoplast (62)	callus, transdifferentiation A1 (78)	callus, transdifferentiation A2 (78)	callus, transdifferentiation A3 (78)	callus, transdifferentiation A4 (78)	callus, transdifferentiation A5 (78)	callus, transdifferentiation A6 (78)	seedlings, post-germination (168)
	CYP722A1 (AT1G19630, 261134_at)		0	0	0	0	0	0	0	0	0	0	0	0	0	0	0	0	0	0	0	0	0	0	0	0	0	0	0	0	0	0	0	0	0	0	0	0	0	0	0	0	0	0	0	0	0	0	0
	CYP705A23 (AT3G20140, 257114_at)		0	0	0	0	0	0	0	0	0	0	0	0	0	0	0	0	0	0	0	0	0	0	0	0	0	0	0	0	0	0	0	0	0	0	0	0	0	0	0	0	0	0	0	0	0	0	0
	CYP89A7 / A4 (At1g64930 / At2g12190, 262865_at)		0	0	0	0	0	0	0	0	0	0	0	0	0	0	0	0	0	0	0	0	0	0	0	0	0	0	0	0	0	0	0	0	0	0	0	0	0	0	0	0	0	0	0	0	0	0	0
	LS1 (At1g66960 / 255912_at)		0	0	0	0	0	0	0	0	0	0	0	0	0	0	0	0	0	0	0	0	0	0	0	0	0	0	0	0	0	0	0	0	0	0	0	0	0	0	0	0	0	0	0	0	0	0	0
	CYP702A1 (AT1G65670, 264634_at)		0	0	0	0	0	0	0	0	0	0	0	0	0	0	0	0	0	0	0	0	0	0	0	0	0	0	0	0	0	0	0	0	0	0	0	0	0	0	0	0	0	0	0	0	0	0	0
	CYP72A9 (AT3G14630, 258111_at)		0	0	0	0	0	0	0	0	0	0	0	0	0	0	0	0	0	0	0	0	0	0	0	0	0	0	0.452741	-0.149919	-0.0749557	0.0749394	0	-0.259615	0	0	0	0	0	0	0.401639	0	0	0	0	0	0	0	0
	CYP81D2 (AT4G37360, 253091_at)		0	0	0	0	0	0	0	0	0	0.31014	0	0	0	0	0	0	0	0	0	0	0	0	0	0	0	0	0	0	0	0	0	-0.24986	0	0	0	0	0	0	0	0.516415	0	0	0	0	0	0	0
	CYP81D6 / D7 (At2g23220 / At2g23190, 245072_s_at)		0	0	0	0	0	0	0	0	0	0	0	0	0	0	0	0	0	0	0	0	0	0	0	0	0	0	0	0	0	0	0	0	0	0	0	0	0	0	0	0	0	0	0	0	0	0	0
	TTPS1 (At1g78500 / 263123_at)		0	0	0	0	0	0	0	0	0	0	0	0	0	0	0	0	0	0	0	0	0	0	0	0	0	0	0	0	0	0	0	0	0	0	0	0	0	0	0	0	0	0	0	0	0	0	0
	CYP709B1 (AT2G46960, 266736_at)		0	0	0	0	0	0	0	0	0	0	0	0	0	0	0	0	0	0	0	0	0	0	0	0	0	0	0	0	0	0	0	0	0	0	0	0	0	0	0	0	0	0	0	0	0	0	0
	CYP705A25 (AT1G50560, 261878_at)		0	0	1.62186	1.84456	1.83789	2.00399	1.91881	1.80714	1.69904	1.56303	1.22573	0	0	0	0	0	0	0	0	0	0	0	0	0	0	0	4.80053	3.58778	2.42038	2.10862	2.18621	2.31169	0	1.14781	0.37319	0	1.32569	1.33755	0	0	1.02445	0	0	0	0	0	1.76337
	TTPS2 (At4g15340 / 245258_at)		0	0	0	2.4842	0.749644	1.06464	0	1.43182	1.47928	0	0	0	0	0	0	0	0	0	0	2.40882	0	0	0	0	0	0	1.98857	3.43066	3.75119	3.86594	3.61708	3.65585	0	0	0	0	0	1.40536	0.944263	0	0	0	0	0	0	0	0
	CYP705A27 (AT1G50520, 261879_at)		0	0	0	0	1.5693	1.66643	1.82382	1.6419	1.57176	0	0	0	0	0	0	0	0	0	0	0	0	0	0	0	0	0	4.78514	3.01476	1.66355	1.25982	1.33028	1.07281	0	0	0	0	0	0	0	0	0	0	0	0	0	0	0
	CYP702A2 (AT4G15300, 245547_at)		0	0	0	0	0	0	0	0	0	0	0	0	0	0	0	0	0	0	0	0	0	0	0	0	0	0	0	0	0	0	0	0	0	0	0	0	0	0	0	0	0	0	0	0	0	0	0
	CYP705A2 (AT4G15350, 245551_at)		0	0	0	0	0	0	0	0	0	0	0	0	0	0	0	0	0	0	0	0	0	0	0	0	0	0	4.23542	0	0	0	0	0	0	0	0	0	0	0	0	0	0	0	0	0	0	0	0
	TTPS3 (At4g15370 / 245553_at)		0	0	0	0	0	0	0	0	0	0	0	0	0	0	0	0	0	0	0	0	0	0	0	0	0	0	0.738893	0.443683	0.549406	0	0.0356893	0.00591657	0	0	0	0	0	0	0	0	0	0.899214	0.722336	0	0	0	0
	CYP716A1 (AT5G36110, 249684_s_at)		0	0	0	0	0	0	0	0	0	0	0	0	0	0	0	0	0	0	0	0	0	0	0	0	0	0	0	0	0	0	0	0	4.1341	4.26343	3.23236	1.8537	0	0	0	0	0	0	0	0	0	0	0
	CYP716A2 (AT5G36140, 249686_at)		0	0	0	0	0	0	0	0	0	0	0	0	0	0	0	0	0	0	0	0	0	0	0	0	0	0	0	0	0	0	0	0	3.57649	3.34162	2.35285	0.907031	0	0	0	0	0	0	0.775317	0	0	0.59982	0
	TTPS4 (At5g36150 / 249687_at)		0.579848	0.787668	0.588282	1.05436	0	0	0	-0.0887662	0.179169	0	0	1.2014	1.29637	1.0236	1.09128	0	1.07079	0	1.3298	1.15268	0.975729	1.00482	0.643663	0.490118	1.04476	1.29121	0.104978	0	-0.216713	0	-0.109487	-0.0785887	1.93616	1.48303	1.42905	0.882803	0	0.361076	0	0.083832	0.525679	0	0	0	0	0	0
	CYP708A2 (AT5G48000, 248728_at)		0	0	0	0	0	0	0	0	0	0	0	0	0	0	0	0	0	0	0	0	0	0	0	0	0	0	7.3647	7.08572	3.82129	0	0	2.43782	6.62656	7.23974	6.49559	6.46401	0	0	0	0	5.3534	6.60021	6.27716	4.7895	0	4.59685	0
	CYP705A5 (AT5G47990, 248727_at)		0	0	0	0	0	0	0	0	0	0	0	0	0	0	0	0	0	0	0	0	0	0	0	0	0	0	7.0513	5.90869	2.41668	1.35797	0.86788	1.06577	5.31489	6.03995	5.6328	5.3753	0	3.10983	0	0.140026	2.93435	3.36399	2.75007	0	0	0	2.48345
	TTPS6 (At5g48010 / 248729_at)		0	0	0	0	0	0.878443	0	1.12811	0	0	2.18577	0	0	2.84921	0	0	0	0	0	0	0	0	0	0	0	0	6.36883	7.76492	5.88727	4.81886	5.20515	5.23041	6.31838	6.91135	6.2548	5.43063	0	2.27622	0	0	4.98521	5.07463	4.75295	3.81341	3.03476	4.12904	0
	CYP705A12 (AT5G42580, 249202_at)		0	0	0	0	0	0	0	0	0	0	0	0	0	0	0	0	0	0	0	0	0	0	0	0	0	0	4.12295	3.5938	2.0434	2.32507	1.36671	1.01228	0	1.54197	1.78062	2.09995	0	0	0	0	0.877357	0	0	1.18493	0	0.905646	0.460158
	CYP71A16 (AT5G42590, 249203_at)		0	0	0	0	0	0	0	0	0	0	0	0	0	0	0	0	0	0	0	0	0	0	0	0	0	0	3.03736	4.02841	1.32278	0	0.920495	0.927932	1.71134	2.34811	2.29499	2.39361	0	0	0	0	3.05162	2.92087	3.07743	2.9435	2.7676	3.16669	0
	TTPS5 (At5g42600 / 249205_at)		0	0	0	0	0	0	0	0	0	0	0	0	0	0	0	0	0	0	0	0	0	0	0	0	0	0	0	0	0	0	0	0	0	0	0	0	0	0	0	0	0	0	0	0	0	0	0
right half of heatmap	Name	right half of heatmap	leaf, mature, low light (68)	leaf, petiole (13)	leaf stage 7, petiol (88)	leaf stage 7, proximal half (88)	leaf stage 7, distal half (88)	guard cell enriched (11)	cauline leaf (88)	senescing leaf, Col5 (60)	senescing leaf, Col0 (60)	senescing leaf (88)	senescing rosette, low nitrogen, no glucose (154)	senescing rosette, low nitrogen, glucose (154)	senescing rosette, high nitrogen, glucose (154)	leaf, dedifferentiation A01 (50)	leaf, dedifferentiation A02 (50)	leaf, dedifferentiation A81 (50)	leaf, dedifferentiation A82 (50)	leaf, dedifferentiation A301 (50)	leaf, dedifferentiation A302 (50)	leaf, dedifferentiation A481 (50)	leaf, dedifferentiation A482 (50)	leaf, dedifferentiation B01 (50)	leaf, dedifferentiation B02 (50)	roots, 16d (120)	roots, 16d and 15min (120)	roots, 16d and 30min (120)	roots, 16d and 1h (120)	roots, 16d and 3h (120)	roots, 16d and 4h (120)	roots, 16d and 6h (120)	roots, 16d and 12h (120)	roots, 16d and 24h (120)	roots (87)	roots (141)	roots (142)	roots (168)	roots (92)	root (Ws) (97)	Roots, N03 depleted (64)	Roots, N03 depleted, dex treated (64)	roots, 4 weeks hydroponics (135)	mature roots (23)	root elongation zone (79)	roots, axillary buds, dormant (30)	roots, axillary buds, active (30)	lateral roots (24)	hypocotyl, mature plants (181)
	CYP722A1 (AT1G19630, 261134_at)		0	0	0	0	0	0	0	0	0	0	0	0.964522	0	0	0	3.15207	2.39569	0	0	3.81493	2.7208	3.51581	0	0	0	0	0	0	0	0	0	0	0	0	0	0	0	0	0	0	0	0	0	0	0	0	0
	CYP705A23 (AT3G20140, 257114_at)		0	0.929527	0	0.280111	0	0.415952	0.146697	0.86971	0.506107	0.141055	0	0	0	0	0	0	0	0	0	0	0	0	0	1.12318	0	0	0	0	0	0.747367	0	0.639651	0	0	0	0	0	0	0	0	0	0	0	0	0	0	0
	CYP89A7 / A4 (At1g64930 / At2g12190, 262865_at)		0	0	0	0	0	0	0	0	0	0	0	0	0	0	0	0	0	0	0	0	0	0	0	0	0	0	0	0	0	0	0	0	0	0	0	0	0	0	0	0	0	0	3.36734	0	0	0	0
	LS1 (At1g66960 / 255912_at)		0	0	0	0	0	0	0	0	0	0	0	0	0	0	0	0	0	0	0	3.20637	0	0	0	0	0	0	0	0	0	0	0	0	0	0	0	0	0	0	0	0	0	0	0	0	0	0	2.33309
	CYP702A1 (AT1G65670, 264634_at)		0	0	0	0	0	0	1.54313	0	0	2.14267	0	0	0	0	0	0	0	0	0	0	0	0	0	1.03102	0.943728	0.407097	0.691218	0	0	0	0.375586	0.928812	0.458683	0	0	0	0	0	0	0	0	1.10181	0	0	0	2.56119	0
	CYP72A9 (AT3G14630, 258111_at)		0	0	0	0	0	0	0	0	0	0	0	0	0	0	-0.109274	0.432824	-0.179078	0.208603	0	0.591903	0.536498	0.765679	0.205182	0.161893	-0.106577	-0.0684301	0	0.0695208	0.0365229	0.0503145	-0.158547	-0.139984	0	0	0.557039	-0.146963	-0.0419576	0	0	0.0381739	0	0	0	0.968448	0	0	0.450379
	CYP81D2 (AT4G37360, 253091_at)		0	0	0	0	0	0	0	0	0	0	0	0	0	0	0	0	0	0	0	0	0	0	0	0	0	0	0	0	0	0	0	0	0	0	0	0	0	0	0.172837	0.137971	0	0	0	0	0	0	0
	CYP81D6 / D7 (At2g23220 / At2g23190, 245072_s_at)		0.338949	0	0	-0.149473	-0.147244	0	0	0.715719	0	0	0	0	0	0	0	0	0	0	0	0	0	0	0	0	0	0	0	0	0	0	0	0	0	0	0	0	0	0	0	0	0	0	0	0	0	0	0
	TTPS1 (At1g78500 / 263123_at)		0	0	0	0	0	0.564285	0	0	0	-0.0679972	0	0	0	0	0	0	0	0	0	0	0	0	0	0	0	0	0	0	0	0	0	0	0	0	0	0	0	0	0	0	0	0	0	0	0	0	0
	CYP709B1 (AT2G46960, 266736_at)		0	0	0	0	0	0	0	0	0	-0.179261	0	0	0	0	0	0	0	0	0	0	0	0	0	0	0	0	0	0	0	0	0	0	0	0	0	0	0	0	0	0	0	0	0	0	0	0	0
	CYP705A25 (AT1G50560, 261878_at)		0	0	0	0	0	0	0	0	0	0	0	0	0	0	0	0	0	0	0	0	0	0	0.860627	3.36062	3.33982	3.4324	3.35299	3.45312	3.20262	3.38422	3.55078	3.45335	3.56348	4.18079	4.22083	4.24787	3.65196	4.47943	3.92808	3.79704	3.51612	3.95752	4.40599	0	0	3.01628	0
	TTPS2 (At4g15340 / 245258_at)		0	0	0	0	0	0	0	0	0	0	0	0	0	0	0	0	0	0	0	0	0	0	0	3.23912	3.16529	3.511	3.95146	2.83907	3.02661	3.82997	2.94127	2.85209	5.12153	0.98697	4.61363	1.54611	3.77937	4.39213	3.65641	3.56758	2.99361	3.83203	4.45553	0	0	0	0
	CYP705A27 (AT1G50520, 261879_at)		0	0	0	0	0	0	0	0	0	0	0	0	0	0	0	0	0	0	0	0	0	0	0.658566	2.38405	2.02361	1.91628	1.79564	2.13945	2.35308	2.16583	2.26993	2.06901	2.52417	0	2.44962	0	1.62201	2.19171	2.03783	1.96087	2.4203	2.67641	2.70079	0	0	0	0
	CYP702A2 (AT4G15300, 245547_at)		0	0	0	0	0	0	0	0	0	0	0	0	0	0	0	0	0	0	0	0	0	0	0	3.8384	3.96909	4.13061	4.57757	3.72192	3.74665	4.20999	3.6409	3.93541	0	0	0	2.25839	0.401822	3.4988	0	0	3.5498	0	0	0	0	0	0
	CYP705A2 (AT4G15350, 245551_at)		0	0	0	0	0	0	0	0	0	0	0	0	0	0	0	0	0	0	0	0	0	0	0	3.81533	3.63097	3.86251	3.38643	3.71243	3.69376	3.61738	3.94131	3.37066	0	0	0	1.79957	0	2.52756	0	0	0	0	0	0	0	0	0
	TTPS3 (At4g15370 / 245553_at)		0.361841	0	0.179687	0	0	0	0	1.10789	0	0	0	0	0	0	0	0	0	0	0	0	0	0	0	4.07397	3.92112	4.31758	3.77645	4.15664	4.12809	4.12874	3.96139	3.88196	0.655289	1.19488	1.26718	0.0601443	0.53472	3.12556	0.379637	0.165665	1.43923	1.36059	2.08549	0	0	0	0
	CYP716A1 (AT5G36110, 249684_s_at)		0	0	0	0	0	0	0	0	0	0	0	0	0	0	0	0	0	0	0	0	0	0	0	1.66173	0.91205	0	0	1.33694	1.9934	1.21984	1.67507	1.11707	2.07123	3.10993	3.35213	3.59259	3.82266	2.86206	4.29737	5.01981	0	5.78939	3.86358	0	0	3.80656	0
	CYP716A2 (AT5G36140, 249686_at)		0	0	0	0	0	0	0	0	0	0	0	0	0	0	0	0	0	0	0	0	0	0	0	0	0.276521	0	0	0	0	0	0	0	1.11547	1.92832	4.11546	3.90412	3.14304	1.41093	2.72767	3.3974	0.300269	4.17487	3.2214	0	0	3.5644	0
	TTPS4 (At5g36150 / 249687_at)													0.114261	0.217617	0	0	0.458923	0	0	0.58708	0.386167	0	0.585877	0	0.725209	0.601554	0.18367	0.699585	0.391555	0.452415	0.643126	0.218404	0.590963	0.0120035	1.23205	0.852108	1.19019	1.12853	1.54438	3.15997	3.83627	0.834413	3.84042	0.598586	0.474605	1.65747	2.48109	0.289294
	CYP708A2 (AT5G48000, 248728_at)		0	0	0	0	0.17935	0	0	0	0	0	0	0	0	0	0	0	0	0	0	0	0	4.76359	0	4.75395	4.61367	4.79915	5.58564	5.1068	4.75173	5.14425	6.4266	4.99189	7.13572	6.10746	9.03829	7.95566	8.62786	6.53623	7.18125	6.86422	4.43586	7.1929	7.74698	0	0	8.60132	3.17474
	CYP705A5 (AT5G47990, 248727_at)		0	0	0	0	0	0	0	0	0	0	0	0.136643	0	0	0	0	0	0	0	0	0	0	0	2.59919	3.24901	3.19353	4.28293	2.83648	2.67972	3.55971	4.4831	3.52837	5.50074	4.24185	8.06671	6.47326	7.39858	5.38072	0.325336	0	4.01471	5.83045	7.45024	0	0	6.62047	2.97561
	TTPS6 (At5g48010 / 248729_at)		0	0	0	0	0	0	0	0	0	0	0	0	0	0	0	0	0	0	0	0	0	5.21853	4.20763	1.64572	2.97522	2.65245	2.93084	3.35348	2.5496	2.85025	4.40868	3.33679	5.62835	3.8648	8.24202	7.35479	7.95302	4.99696	0	0	1.77173	5.92594	7.12255	0	0	7.59129	1.19133
	CYP705A12 (AT5G42580, 249202_at)		0	0	0	0	0	0	0.978134	1.62566	0	2.90868	0	0	0	0	0	0	0	0.444112	0	0	0	0	0	0.214361	0.608014	0.574271	0.579486	0.723032	0.639789	0.581644	0.727802	0.867208	3.34628	2.01131	5.3502	4.42235	4.39448	2.76861	4.14024	4.5467	1.62854	4.4077	5.20333	0	0	4.31718	0
	CYP71A16 (AT5G42590, 249203_at)		0	0	0	0	0	0	0	0	0	0	0	0	0	0	0	0	0	0	0	0	0	0	0	2.46271	2.17528	2.33425	2.53885	1.90842	1.74149	2.32647	2.27627	2.82496	5.06065	2.85763	6.17635	6.19421	5.45369	3.63194	5.05682	5.12337	2.29762	5.52128	5.66026	0	0	4.38082	0
	TTPS5 (At5g42600 / 249205_at)		0	0	0	0	0	0	0	0	0	0	0	0	0	0	0	0	0	0	0	0	0	0	0	0	0	0	0	0	0	0	0	0	5.14764	0	7.93214	5.27818	5.12704	0	3.45599	4.20142	0	5.44969	5.62025	0	0	5.06597	0
[truncated: 91 more columns]

## Sheet: stress
stress data set	Name		Pseudomonas syringae hrpA, 2h, Col5 leaf (71)	P. syringae hrpA, 4h, Col5 leaf (71)	P. syringae hrpA, 12h, Col5 leaf (71)	P. syringae HrcC, 2h, Col leaf (106)	P. syringae HrcC, 6h, Col leaf (106)	P. syringae HrcC, 24h, Col leaf (106)	P. syringae avrRpm1, 2h, Col leaf (106)	P. syringae avrRpm1, 4h, Col5 leaf (71)	P. syringae avrRpm1, 6h, Col leaf (106)	P. syringae avrRpm1, 24h, Col leaf (106)	P. syringae DC3000, 2h, Col leaf (106)	P. syringae DC3000, 4h, Col5 leaf (71)	P. syringae DC3000, 6h, Col leaf (106)	P. syringae DC3000, 12h, Col5 leaf (71)	P. syringae DC3000, 24h, Col leaf (106)	P. syringae pv. phaseolicola, 2h, Col leaf (106)	P. syringae pv. phaseolicola, 6h, Col leaf (106)	P. syringae pv. phaseolicola, 24h, Col leaf (106)	P. syringae pv. tomato, 12h, leaves (161)	P. syringae pv. tomato, 24h, leaves (161)	P. syringae, resistant, 4h, Col leaf, uninfected half (148)	P. syringae, resistant, 8h, Col leaf, uninfected half (148)	P. syringae, resistant, 16h, Col leaf, uninfected half (148)	P. syringae, resistant, 24h, Col leaf, uninfected half (148)	P. syringae, resistant, 48h, Col leaf, uninfected half (148)	P. syringae, susceptible, 4h, Col leaf, uninfected half (148)	P. syringae, susceptible, 8h, Col leaf, uninfected half (148)	P. syringae, susceptible, 16h, Col leaf, uninfected half (148)	P. syringae, susceptible, 24h, Col leaf, uninfected half (148)	P. syringae, susceptible, 48h, Col leaf, uninfected half (148)	Agrobacterium tumefaciens, tumor at stem (8)	Erysiphe cichoracearum race UCSC, Col leaf (85)	E. cichoracearum, 3h, Col leaf (86)	E. cichoracearum, 10h, Col leaf (86)	E. orontii, 6h, Col leaf (146)	E. orontii, 12h, Col leaf (146)	E. orontii, 18h, Col leaf (146)	E. orontii, 24h, Col leaf (146)	E. orontii, 48h, Col leaf (146)	E. orontii, 72h, Col leaf (146)	E. orontii, 96h, Col leaf (146)	E. orontii, 120h, Col leaf (146)	Botrytis cinerea, 18h, Col leaf (147)	B. cinerea, 48h, Col leaf (147)	Peronospora parasitica, resistant, 72h (72)	P. parasitica, susceptible, 72h (72)	Phytophtora infestans, 6h, Col seedling (108)
	CYP702A2 (AT4G15300, 245547_at)		0	0	0	0	0	0	0	0	0	0	0	0	0	0	0	0	0	0	0	0	0	0	0	0	0	0	0	0	0	0	0	0	0	0	0	0	0	0	0	0	0	0	0	0	0	0	0
	CYP705A2 (AT4G15350, 245551_at)		0	0	0	0	0	0	0	0	0	0	0	0	0	0	0	0	0	0	0	0	0	0	0	0	0	0	0	0	0	0	0	0	0	0	0	0	0	0	0	0	0	0	0	0	0	0	0
	TTPS3 (At4g15370 / 245553_at)		-0.695207	0	0	0.165646	-0.252014	0	0.296068	0	0.44633	0	0.741912	0	0.352356	0	0	0.440974	-0.305137	0	0	0	0	0	0	0	0	0	0	0	0	0	0	0	-0.161672	0	-0.000507281	0	0	-0.329582	0	0	0	0	0	0	0	0	0
	CYP705A5 (AT5G47990, 248727_at)		-0.46024	0.696882	0.530653	0	0	0	0	1.04852	0	0	0	0.58112	0	-0.19075	0	0	0	0	0	0	0	0	0	0	0	0	0	0	0	0	2.06143	0	0	0	0	0	0	0	0	0	0	0.245651	0.421273	0	0	0	0
	CYP708A2 (AT5G48000, 248728_at)		0	0	0	0	0	0	0	0	0	0	0	0	0	0	0	0	0	0	0	0	0	0	0	0	0	0	0	0	0	0	3.58108	0	0	0	0	0	0	0	0	0	0	0	0	0	0	0	0
	TTPS6 (At5g48010 / 248729_at)		0	0	0	0	0	0	0	0	0	0	0	0	0	0	0.973854	0	0	0	0	0	0	0	0	0	0	0	0	0	0	0	2.53434	0	0	0	0	0	0	0	0	0	0	0	0	0	0	0	0
	CYP716A1 (AT5G36110, 249684_s_at)		0	0	0	0	0	0	0	0	0	0	0	0	0	0	0	0	0	0	0	0	0	0	0	0	0	0	0	0	0	0	0	0	0	0	0	0	0	0	0	0	-0.716346	0	0	0	0	0	0
	CYP722A1 (AT1G19630, 261134_at)		0	0	0	0	0	0	0	0	0	0	0	0	0	0	0	0	0	0	0	0	0	0	0	0	0	0	0	0	0	0	-4.03216	0	0	0	0	0	0	0	0	-1.69374	-1.11272	-0.750904	0	0	0	0	0
	TTPS2 (At4g15340 / 245258_at)		0	0	0	0	0	0	0	0	0	0	0	0	0	0	0	0	0	0	0	0	0	0	0	0	0	0	0	0	0	0	0	0	0	0	0	0	0	0	0	0	0	0	0	0	0	0	0
	CYP705A12 (AT5G42580, 249202_at)		-0.172396	0.534817	0	0	0	0	0	0	0	0	0.340364	0	0	0	0	0	0	0	0	0	0.0914557	-0.343024	0	0	0	0	-0.343024	0	0	0	0	0	0	-0.0865522	-0.602352	0	0.211474	0	0.536806	0.25796	0.19816	0.412914	-0.328666	-0.628663	1.26354	0	0
	CYP71A16 (AT5G42590, 249203_at)		0	0	0	0	0	0	0	0	0	0.582029	0	0	0	0.718431	0	0	0	0	0	0.587491	0	0	0	0	0	0	0	0	0	0	0	0	0	0	0	0	0	0	0	0	0	0	0	0	0	0	0
	LS1 (At1g66960 / 255912_at)		0	-1.3915	-0.526116	0	0	0	0	-1.3915	0	0	0	-1.3915	0	-0.569073	0	0	0	0	0	0	0	0	0	0	1.22432	0	0	0	1.07708	1.47701	0	2.15604	0.0952935	-0.13498	0	0	0	0	0	0	1.70138	2.56255	0	0	0	2.47323	0
	CYP702A1 (AT1G65670, 264634_at)		0	0	0	0	0	0	0	0	0	0	0	0.96893	0	0	0	0	0	0	-1.33523	0	0	0	0	0	0	0	0	0	0	0	0	0	0	0	0	0	0	0	-1.01507	0	-1.19669	0.656065	0	0	0	0	0
	CYP705A25 (AT1G50560, 261878_at)		0	0	0	0	0	0.19201	0	0	0	0	0	0	0	0	0	0	0	0	0	0	0	0	0	0	0	0	0.218115	0	0	0	0.493559	0.0472481	-0.0878005	0	0	-0.0187611	-0.643253	0	0.349901	0.471932	0.00945314	-0.240114	0	-0.219384	0	0	0
	TTPS5 (At5g42600 / 249205_at)		0	0	0	0	0	0	0	0	0	0	0	0	0	0	0	0	0	0	0	0	0	0	0	0	0	0	0	0	0	0	0	0	0	0	0	0	0	0	0	0	0	0	0	0	0	0	0
	CYP72A9 (AT3G14630, 258111_at)		0	-0.462406	0.225411	0	-0.376055	-0.431082	0	-0.00439608	-0.339049	-0.0897096	0	-0.462406	-0.179861	-0.0543633	-0.310292	0	-0.529211	-0.153288	-0.0995175	0.408782	0.060442	-0.27769	0.0385708	-0.335231	0.165753	-0.160781	-0.27769	-0.137499	0.0320592	-0.340715	-0.239706	-0.119258	0.255799	0.20358	0.221207	0.283729	0.192771	0.0390869	-0.0769998	-0.0107698	-0.0117576	0.247433	0.318717	0.716602	0.175087	-1.22221	-0.156631
	CYP716A2 (AT5G36140, 249686_at)		0.414346	-0.123442	0.144322	0	0	0	0	-0.814249	0.145455	0	0	-0.524876	0	-0.333744	0	0	0	0	0	0	0	0	0	0	0	0	0	0	0	0	0.264494	0	0	0	0.0669243	-0.12293	0.26455	-0.0722667	-0.0116028	0	-0.266308	-0.0522535	0.284791	0.0112196	0	0	0
	CYP705A27 (AT1G50520, 261879_at)		0	0	0	0	0	0	0	0	0	0	0	0	0	0	0	0	0	0	0	0	0	0	0	0	0	0	0	0	0	0	0	0	0	0	0	0	0	0	0	0	0	0	0	0	0	0	0
	CYP705A23 (AT3G20140, 257114_at)		0	0	0	0	0	0	0	0	0	0	0	0	0	0	0	0	0	0	0	0	0	0	0	0	0	0	0	0	0	0	0	0	0	0	0	0	0	0	0	0	-1.21064	0	0	0	0	0	0
	CYP81D2 (AT4G37360, 253091_at)		0	0	0	0	0	0	0	0.446635	0.265293	0.487771	0	0	0	0	0	0	0	0	0	0	0	0	0	0	0	0	0	0	0	0	0	0.0537736	0	0	-0.173433	0.308727	-0.153355	-0.3883	-0.6332	-0.158379	0.661436	0.11247	0	0.102972	0	0	0
	CYP709B1 (AT2G46960, 266736_at)		0	0	0	0	0	0	0	0	0	0	0	0	0	0	0	0	0	0	0	0	0	0	0	0	0	0	0	0	0	0	0	0	0.591848	-0.0995215	-0.414488	-0.580688	-0.0511977	-0.740802	-0.188026	0	-0.0833227	0	0	0	0	0	0
	CYP81D6 / D7 (At2g23220 / At2g23190, 245072_s_at)		0	0	0	0	0	0	0	0	0	0	0	0	0	0	0	0	0	0	0	0	0	0	0	0	0	0	0	0	0	0	0	0	0	0	-0.930802	0	-0.87805	0.476273	-0.660161	0.34513	-0.795215	-0.346787	0	0	0	0	0
	CYP89A7 / A4 (At1g64930 / At2g12190, 262865_at)		0	0	0	0	0	0	0	0	0	0	0	0	0	0	0	0	0	0	0	0	0	0	0	0	0	0	0	0	0	0	0	0	0	0	0	0	0	0	0	0	0	0	0	0	0	0	0
	TTPS1 (At1g78500 / 263123_at)		0	0	0	0	0	0	0	0	0	0	0	0	0	0	0	0	0	0	0	0	0	0	0	0	0	0	0	0	0	0	0	0	0	0	0	0	0	0	-0.0175655	0	0	0	0	0	0	0	0
	TTPS4 (At5g36150 / 249687_at)		-0.662595	0.230378	-0.303536	-0.141738	-0.35938	-0.208146	-0.093579	-0.421439	0.375195	-0.68861	0.171022	0.310384	-0.168681	-0.181701	-0.503921	-0.0691285	-0.00727034	-0.158513	0	0	0.549424	0.0316594	-0.117773	0	0.0203138	0.0242396	0.249088	-0.515275	0	0	0	-0.241852	-0.0477274	0.130759	0	0.147876	0.00752584	0.591742	0.0707083	-0.463758	-0.471174	-0.00342892	0.0826573	0.389966	0.250045	0	-0.334322
[truncated: 192 more columns]

## Sheet: hormones
hormone data set	Name		IAA, 30min, seedling (110)	IAA, 1h, seedling (110)	IAA, 3h, seedling (110)	IAA, 1h, seedlings (167)	IAA, 2h, seedlings (164)	IAA, 0.1uM, 1h, seedling (144)	IAA, 0.1uM, 3h, seedling (144)	IAA, 1uM, 1h, seedling (144)	IAA, 1uM, 3h, seedling (144)	IAA, 30min, flowers (160)	zeatin, 30min, seedling (110)	zeatin, 1h, seedling (110)	zeatin, 3h, seedling (110)	t-zeatin, seedling (115)	GA3, 30min, seedling (110)	GA3, 1h, seedling (110)	GA3, 3h, seedling (110)	GA4, 60min, seedling (99)	GA, 30min, whole plant (99)	GA, 3h, whole plant (99)	GA, 3h, imbibed seed (119)	GA, 6h, imbibed seed (119)	GA, 9h, imbibed seed (119)	GA, 3h, imbibed seed (134)	GA, 6h, imbibed seed (134)	GA, 9h, imbibed seed (134)	ABA, 30min, seedling (110)	ABA, 1h, seedling (110)	ABA, 3h, seedling (110)	ABA, 3 uM, imbided seed (116)	ABA, 30 uM, imbided seed (116)	MJ, 30min, seedling (110)	MJ, 1h, seedling (110)	MJ, 3h, seedling (110)	ACC, 30min, seedling (110)	ACC, 1h, seedling (110)	ACC, 3h, seedling (110)	ethylene, 3h, petiole (13)	BL, 30min, seedling (110)	BL, 1h, seedling (110)	BL, 3h, seedling (110)	6-benzyl adenine, 15min, seedlings (156)	6-benzyl adenine, 2h, seedlings (156)	ppi, 3h, seedling (113)	ppi, 12h, seedling (113)	uni, 3h, seedling (113)	uni, 12h, seedling (113)
	TTPS6 (At5g48010 / 248729_at)		-0.288403	-0.476778	-1.28535	0.100057	-1.04007	-0.164488	-0.43198	-0.577546	-0.954427	0	-0.227184	0.523213	1.07647	2.33633	-0.357821	-0.202691	0.0461463	0.137451	0.550607	-0.96712	-0.776491	0	0	-0.776491	0	0	-0.149994	-0.348736	-1.66859	0	0	-0.0336037	0.777665	1.42361	-0.1712	-0.173923	-0.94603	0	0.0572717	0.0804892	0.022619	-0.54807	-0.0985157	0.107028	0.357402	-0.204143	-0.213302
	CYP708A2 (AT5G48000, 248728_at)		-0.310722	-0.342363	-1.25633	-0.195023	-0.846854	-0.25863	-0.400789	-0.390258	-1.56954	0	-0.0997143	0.53719	0.984764	2.07534	-0.466194	-0.0134104	-0.0262922	0.127841	0.544221	-0.584604	0	0	0	0	0	0	-0.313134	-0.149124	-1.36772	0	0	-0.203762	0.378775	0.883269	-0.200856	-0.149923	-1.04918	0	0.0495169	0.212119	-0.140134	-0.561628	-0.139784	-0.402457	0.076363	-0.468752	-0.148707
	CYP705A5 (AT5G47990, 248727_at)		-0.0692834	-0.670284	-1.67325	-0.219571	-0.82909	-0.181137	-0.475668	-0.24107	-1.33422	0	0.146291	0.300193	0.946104	2.31152	-0.180403	-0.381202	-0.196555	0.0885486	0.18572	-0.776681	0	0	0	0	0	0	-0.226135	-0.467155	-1.26154	0	0	0.0417733	0.364335	1.18574	-0.220852	-0.67341	-0.805093	0	-0.075538	-0.433576	-0.106636	-1.11935	0.888376	-0.128614	0.145051	-0.140172	-0.2614
	TTPS5 (At5g42600 / 249205_at)		-0.0338545	-0.121068	-4.87098	-0.220984	-2.01125	-0.40329	-1.41773	-1.16653	-1.79859	0	-0.421511	0.715746	0.827138	2.67102	0.0194422	0.25726	-0.0757038	2.46313	0	0	0	0	0	0	0	0	0.558697	0.135184	1.68572	0	0	0.612804	0.99916	2.1155	0.347783	0.0552084	-4.87098	0	0.184981	-0.585663	-0.000977825	-0.024501	-3.49446	-1.01652	1.16385	-1.20371	-0.0372133
	CYP705A12 (AT5G42580, 249202_at)		-0.574432	-0.253566	-1.26404	-0.421145	-0.712649	-0.336051	-0.275395	-0.547857	-0.909912	0	0.117941	0.493474	0.569706	2.28636	0.16248	0.07662	-0.481678	0.0618216	0.0359196	-0.33398	0.121317	0	0.448674	0.121317	0	0.448674	0.332296	0.387873	0.546132	0	0	1.03316	2.3599	2.76322	0.238839	0.205378	-0.747162	0	0.61597	0.157248	0.261935	-0.707173	-0.889847	-0.975148	-0.159993	-1.32931	0.213852
	CYP71A16 (AT5G42590, 249203_at)		-0.272091	-0.910145	-1.80862	-0.48979	-0.960393	-1.10259	-0.158222	-1.20966	-0.649021	0	0.202703	0.940691	0.765659	1.93567	0.0619535	0.211839	0.15149	0.186413	0.488017	-0.239595	0	0	0	0	0	0	0.183304	0.527438	-0.117593	0	0	0.757225	1.66356	1.40993	-0.425917	-0.0522478	-3.92462	0	0.150392	0.00602818	-0.176062	-0.851919	-1.31017	-0.578707	-0.254449	-0.816872	-0.384444
	TTPS2 (At4g15340 / 245258_at)		-0.244778	-0.22997	-1.33196	-0.324241	-0.650061	0.11146	0.0263474	0.0118734	-0.24744	0	0.272454	0.484203	0.00369395	1.60401	-0.0606692	0.0699388	-0.371234	0.391788	-0.0723508	0.133692	0	0	0	0	0	0	-0.183074	-0.15849	-1.90887	0	0	1.04905	1.99732	2.12549	0.0224779	0.275866	-0.257774	0	0.240337	0.420833	-0.521909	-0.680494	-0.393436	-0.165022	-0.28793	-0.265208	-0.00364881
	CYP705A23 (AT3G20140, 257114_at)		0	0	0	0	0	0	0	0	-0.415037	0	0	0	0	0	0	0	0	0	0	0	0	0	0	0	0	0	0	0	0	0	0	0	0	0	0	0	0	0	0	0	0	0	0	-1.65192	0	-1.65192	0
	TTPS1 (At1g78500 / 263123_at)		0	0	0	0	0	0	0	0	0	0	0	0	0	0	0	0	0	0	0	0	0	0	0	0	0	0	0	0	0	0	1.00982	0	0	0	0	0	0	0	0	0	0	0	0	-0.942091	0	-0.942091	0
	CYP716A1 (AT5G36110, 249684_s_at)		0.356088	-1.14658	-2.03208	0	0	0	0	0	-0.415037	0	0.878729	-0.235592	0.572971	0	0.342338	0.0341544	0.556283	0	0	0	0.813777	0	0	0.813777	0	0	0.396009	-0.782601	-2.03208	-0.135261	-0.00278907	-0.939676	-2.57938	-2.03208	-0.939676	0.472209	0.117157	0	1.35652	-0.0298717	0.232153	-1.32649	-1.32649	-0.18887	0.342395	-0.100332	0.164849
	CYP716A2 (AT5G36140, 249686_at)		0.270266	-0.5217	-1.91314	-0.0670005	-0.432644	0.206046	-0.327386	-0.0536489	-0.829928	0	0.497415	-0.27695	-0.103862	-0.328245	0.34265	-0.468905	0.577744	0.195331	0.205584	0.347504	0	-0.0645556	0	0	-0.0645556	0	0.246415	-0.83789	-2.15334	-0.0554408	-0.0554408	-0.425519	-0.907788	-0.58382	0.508314	0.195488	-0.446935	0	0.374834	0.0957383	-0.198822	-0.505288	-0.440622	-0.0374205	-0.273878	-0.0675217	-0.422717
	TTPS4 (At5g36150 / 249687_at)		0.0238952	0.240169	-1.09552	-0.220919	-0.293565	0.18869	0.41297	-0.182634	0.34456	-0.10258	0.212833	0.425488	-0.0265448	0.154881	0.129752	-0.20288	-0.0080914	0.296725	0.894009	-0.0412717	0	-0.545437	0.185268	0	-0.545437	0.185268	0.163046	0.288511	-1.06294	0.467028	0.4736	0.282516	-0.0885219	-0.305609	0.398357	0.134135	-0.306278	0.661677	0.802513	0.518317	-0.571407	-0.131146	0	-0.375302	0.334403	-0.605607	0.0365386
	CYP702A2 (AT4G15300, 245547_at)		0	0	0	-0.956988	0	0	0	0	-0.415037	0	0	0	0	0	0	0	0	0	0	0	0	0	0	0	0	0	0	0	0	0	0.345511	0	0	0	0	0	0	0	0	0	0	1.50438	0	0	0	0	0
	CYP705A2 (AT4G15350, 245551_at)		0	0	0	0	0	0	0	0	-0.415037	0	0	0	0	0	0	0	0	0	0	0	0	0	0	0	0	0	0	0	0	0	0	0	0	0	0	0	0	0	0	0	0	0	0	0	0	0	0
	CYP72A9 (AT3G14630, 258111_at)		0	0	0	-0.0996505	0	0.12392	0	0	-0.415037	0	0	0	0	-0.27455	-0.162328	0.16452	0	0	-0.332139	0.268009	0	0	-0.0731939	0	0	-0.0731939	0	0	0	-0.254897	-0.505503	0	0	0.518983	0.179447	0	0.198429	0.184352	0	0.132914	0	-0.232989	-0.108526	-0.137845	0.197478	0.248434	0.133862
	CYP702A1 (AT1G65670, 264634_at)		0	0	0	0	0	0	0	0	0	0	0	0	0	0	0	0	0	0	0	0	0	1.04926	0	0	1.04926	0	0	0	0	0	0	0	0	0	0	0	0	0	0	0	0	0	0	0.555435	0	0	0
	CYP705A27 (AT1G50520, 261879_at)		0	0	0	-0.251442	0.102859	-0.424314	0.361346	0.132741	0.421691	0	0	0	0	0	0	0	0	0	0	0	0	0	0	0	0	0	0	0	0	0	0	0	0	0.648701	0	0	0	0	0	0	0	-0.279582	-0.990245	0	0	0	0
	CYP709B1 (AT2G46960, 266736_at)		0	0	0	0	0	0	0	0	0	0	0	0	0	0	0	0	0	0	0	0	0	0	0	0	0	0	0	0	0	0	0	0	0	0	0	0.61859	0	0	0	0	0	0	0	0	0	0	0
	CYP722A1 (AT1G19630, 261134_at)		0	0	0	0	0	0	0	0	-0.415037	0	0	0	0	0	0	0	0	0	0	0	0	0	0	0	0	0	0	0	0	0	0	0	0	0	0	0	0	0	0	0	0	0	0	0	0	0	0
	CYP81D2 (AT4G37360, 253091_at)		0	0	0	0	0	0	0	0	-0.415037	0	0	0	0	0	0	0	0	0	0	0	0	0	0	0	0	0	0	0	0	0	0	0	0	0	0	0	0	0	0	0	0	0	0	0	0	0	0
	CYP81D6 / D7 (At2g23220 / At2g23190, 245072_s_at)		0	0	0	0	0	0	0	0	-0.415037	0	0	0	0	0	0	0	0	0	0	0	0	0	0	0	0	0	0	0	0	0	0	0	0	0	0	0	0	0	0	0	0	0	0	0	0.517914	0	0
	CYP89A7 / A4 (At1g64930 / At2g12190, 262865_at)		0	0	0	0	0	0	0	0	-0.415037	0	0	0	0.982612	0	0	0	0	0	0	0	0	0	0	0	0	0	0	0	0	0	0	0	0	0	0	0	0	0	0	0	0	0	0	0	0	0	0
	LS1 (At1g66960 / 255912_at)		0	0	0	0	0	0	0	0	0	0	0	0	1.37724	0	0	0	0	0	0	0	0	0	0	0	0	0	0	0	0	0	0	0	0	0	0	0	0	0	0	0	0	0	0	0	0	0	0
	CYP705A25 (AT1G50560, 261878_at)		-0.139346	0.317346	0.257019	-0.112612	-0.186341	-0.00905631	0.0940988	0.0448784	-0.391938	0	-0.268075	0.538808	0.406248	0.416553	-0.222957	0.125037	0.0163786	0.309882	-0.40018	0.145517	0	0	0	0	0	0	-0.0899233	0.346302	-0.850758	0	0	0.0937094	1.06555	1.09043	0.0331559	0.161581	-0.247536	0	-0.158375	0.556494	-0.27716	-0.0438321	0.058174	-0.607622	-0.120626	-0.482387	-0.219975
	TTPS3 (At4g15370 / 245553_at)		0	0	0	-0.0426301	0.0504286	-0.0943341	-0.0943341	-0.0943341	0.287436	0	0	0.817746	0.401674	0.269529	0.54827	0.396947	0.68689	0.294321	0	-0.03047	-0.744944	0	0	-0.744944	0	0	0	0	0	0	0	0.261117	0.292909	0.719	0.782258	0	0	0	0	0.119725	0	0	0	-0.671439	0	-0.671439	0
[truncated: 65 more columns]

## Sheet: mutants
mutant data set	Name		35S leafy, seedling (143)	35S::CKX1, seedlings, 6-benzyl adenine, 15min (156)	35S::MBF1, rosette, heat (183)	35S::ZAT12, seedlings (185)	35S::ZAT12, seedlings, H2O2, 1h (185)	36S::CKX1, seedlings (156)	aba1, fresh seeds (96)	abi1, fresh seeds (96)	abi3, fresh seeds (96)	acn1, seedlings (63)	acn1, seedlings, with sucrose (63)	add3, seedling (55)	ag12, flower (89)	ag12, shoot apex (89)	akt1, roots (141)	ang4, shoot apex and juvenile leaves (184)	anr1, roots, dex treated, N03 depleted (64)	anr1, roots, nitrate depleted (135)	anr1, roots, not dex treated, N03 depleted (64)	aox1a, rosette (170)	ap1, flower (89)	ap1, shoot apex (89)	ap2, flower (89)	ap2, shoot apex (89)	ap3, flower (89)	ap3, shoot apex (89)	ape2, mature leaf, high light (68)	ape3, mature leaf, low light (68)	ar4, whole plant (104)	arf19, seedlings (164)	arf19, seedlings, IAA, 2h (164)	arf2, seedlings (165)	arf2, seedlings, IAA, 2h (165)	arf6-arf8, flowers (160)	arf6-arf8, flowers, IAA, 30min (160)	arf6-arf8het, flowers (160)	arf6-arf8het, flowers, IAA, 30min (160)	arf7-arf19, seedlings (164)	arf7-arf19, seedlings, IAA, 2h (164)	arf7, seedlings (164)	arf7, seedlings, IAA, 2h (164)	ARR22o, seedling (115)	ARR22o, seedling, zeatin (115)	bountifullo, juvenile leaf (48)	brz1-1D, seedlings (159)	camta1, seedling (138)	camta1, suspension cell (138)
	TTPS5 (At5g42600 / 249205_at)		0	-3.46996	0	0	0	-3.49446	0	0	0	0	-1.03716	0	0	0	0	0	-4.20142	0	-0.406149	0	0	0	0	0	0	0	0	0	0	1.07745	1.42636	-2.7175	-4.1752	0	0	0	0	1.04168	2.9175	1.12332	2.34595	0	-2.67102	0	-0.817369	0.961902	0.0323246
	CYP705A12 (AT5G42580, 249202_at)		0	-0.750377	-0.129693	-0.584963	0	-0.829123	0	0	0	-0.0181727	-0.263355	-0.765891	-0.0458624	-0.112747	0.226282	0.0165138	-0.314928	0.0376923	0.139599	0	0.0535921	-0.112747	0	-0.112747	0.0227218	-0.172174	0.588155	-0.361841	-1.18493	1.44278	1.31406	-1.52272	-1.38777	0	0.668707	0.416853	0.908444	1.08646	1.66898	1.33615	1.14418	-0.280695	-2.09652	-0.848502	-0.952254	0.69351	-0.146803
	CYP71A16 (AT5G42590, 249203_at)		0	-2.34688	0	0	0	-1.71755	0	0	0	-0.0937052	-0.0820284	0	0	0	0.00401155	0	-0.433114	0.177469	-0.300758	0	0	0	0	0	0	0	0	0	-0.25933	1.09199	1.12544	-1.57937	-1.55126	0	0	0	0	0.905408	1.78745	1.0352	1.37961	-1.02831	-3.54944	0	-1.17489	0.30405	-0.232379
	CYP708A2 (AT5G48000, 248728_at)		0.365213	-3.38905	0	-0.584963	0	-3.95068	0	0	0	0.313384	-0.0387279	0	0	0	-0.00106857	0	0.0552317	-0.372263	-0.072576	0	0	0	0	0	0	0	0	0	-0.393602	0.7967	1.06121	-1.79761	-2.43264	0	0	0	0	0.550996	1.3246	0.722551	1.20901	-2.71571	-6.53302	0	-1.56598	0.357415	-0.44717
	CYP705A5 (AT5G47990, 248727_at)		-1.06376	-1.40471	0	-0.691251	-1.40777	-1.66382	0	0	2.02515	-0.030663	-0.222065	0	0	0	0.215329	0	0	-0.809365	-0.325336	0	0	0	0	0	0	0	0	0	0.662462	0.701276	0.865117	-1.55562	-1.91721	0	0	0	0	0.255371	0.986193	0.707558	1.01352	-2.4368	-4.81413	0	-1.50384	0.586689	-0.254168
	TTPS6 (At5g48010 / 248729_at)		0.559455	-2.28692	0	1.16081	-0.825304	-2.83499	0	0	0	0.0853397	-0.133134	0	0.340605	0	-0.0416282	-0.147313	0	-0.00998409	0	0	0	0	0	0	0	0	0	0	-0.115477	0.764859	1.1268	-1.87106	-2.46506	0	0	0	0	1.00221	1.71261	0.981797	1.0157	-1.65002	-4.09352	0	-1.36872	0.978915	-0.616339
	LS1 (At1g66960 / 255912_at)		0	0	0	0	0	0	0	0	0	0	0	0	0.396386	0	0	0	0	0	0	0	0	0	0	0	0.725113	0	0	0	0	0	0	0	0	0	0	0	0	0	0	0	0	0	0	0	0	0	0
	CYP81D6 / D7 (At2g23220 / At2g23190, 245072_s_at)		0	0	0	0	0	0	0	0	0	0	0	0	0	0	0	0	0	0	0	0	0	0	0	0	0	0	0	0	0	0	0	0	0	0	0	0	0	0	0	0	0	0	0	0	0	0	0
	TTPS1 (At1g78500 / 263123_at)		0	0	0	-0.584963	0	0	0	0	0	0	0	0	0	0	0	0	0	0	0	0	0	0	0	0	0	0	0	0	0	0	0	0	0	0	0	0	0	0	0	0	0	0	0	0	0	0	0
	CYP716A1 (AT5G36110, 249684_s_at)		0	0	0	0	0	-1.32649	0	0	0	0	0	0	0	0	-0.117953	0	-0.610172	0	0.3898	0	0	0	0	0	1.18398	0	0	0	0	0	0	0	0	0	0	0	0	0	0	0	0	0	0	0	-0.939676	0	0
	CYP716A2 (AT5G36140, 249686_at)		-0.332586	0.0646664	0	0	0	-0.440622	0	0	0	0.100559	-0.247407	0	0	0	-0.529478	0	-0.417965	0.751787	-0.209043	0	0	0	0	0	0	0	0.491166	0.123558	-0.515328	-0.372937	0	-0.432644	0	0	0	0	0	-0.434654	0	0.627541	0.853783	-0.407847	-0.0796015	0	-1.05307	0	0
	TTPS2 (At4g15340 / 245258_at)		0	0.0765281	0	0	0	0.0496523	0	0	0	0.517752	-0.164028	0	0	0	-0.98697	0	-0.658556	-0.368686	-0.350757	0	0	0	0	0	0	0	0	0	0	0.437384	0.861885	0.182669	0.186723	0	0	0	0	0.247007	0.924449	0.659047	1.06934	1.2856	0.380499	0	-0.473325	0.498211	-0.242324
	CYP705A25 (AT1G50560, 261878_at)		-0.335196	0.242909	0	-0.847127	-0.244155	0.403297	-0.316003	-0.340748	1.16368	-0.174898	-0.0798808	0	0	0	-0.112631	0	0.158549	0.044943	-0.087565	0	0	0	0	0	0	0	0	0	-0.131451	0.0690432	0.325549	-0.798897	-0.662363	0	0	0	0	-0.290158	-0.072183	0.00964463	-0.0152707	0.219304	-0.303625	0	-0.508968	-0.263668	-0.151642
	CYP72A9 (AT3G14630, 258111_at)		-0.645866	0.124463	-0.0265368	0	0.108977	-0.108526	0.176139	-0.0935035	-0.575269	0.446943	0.0722207	-0.86971	0	0.0348197	0	-0.219851	-0.0381739	0	0.427557	0.177989	0.0110896	0.197752	-0.121677	0	0	0	-0.122439	0	0	-0.0675492	-0.0673468	-0.0346084	0	-0.590531	0	-0.257266	0	0	-0.107273	0.00597035	-0.0375477	-0.166252	0.119782	0	0	0	0
	CYP722A1 (AT1G19630, 261134_at)		0	0	0	0	0	0	0	0	0	0	0	0	0	0	0	0	0	0	0	0	0	0	0	0	0	0	0	0	0	0	0	0	0	0	0	0	0	0	0	0	0	0.904314	0	0	0	0	0
	CYP702A1 (AT1G65670, 264634_at)		0	0	0	0	0	0	2.13174	0	0	0	0	0	0	0	0	0	0	0	0	0	0	0	0	0	0	0	0	0	0	0	0	0	0	0	0	0	0	0	0	0	0	0	0	0	0	0	0
	CYP702A2 (AT4G15300, 245547_at)		0	-0.0121322	0	0	0	1.49225	0	0	0	0	0	0	0	0	0	0	0	-0.0323488	0	0	0	0	0	0	0	0	0	0	0	0	0	0.425887	0	0	0	0	0	0	0	0	0	0	0	0	0	0	0
	CYP705A2 (AT4G15350, 245551_at)		0	0	0	0	0	0	0	0	0	0	0	0	0	0	0	0	0	2.614	0	0	0	0	0	0	0	0	0	0	0	0	0	0	0	0	0	0	0	0	0	0	0	0	0	0	0	0	0
	CYP705A23 (AT3G20140, 257114_at)		0	0	0	0	0	0	0	0	0	0	0	0	0	0	0	0	0	0	0	0	0	0	0	0	0	0	0	0	0	0	0	0	0	0	0	0	0	0	0	0	0	0	0	0	0	0	0
	CYP705A27 (AT1G50520, 261879_at)		0	0.156705	0	0	0	-0.27078	0	0	0	0	0	0	0	0	0	0	0.209987	0.122233	-0.150443	0	0	0	0	0	0	0	0	0	0	0.427319	0.138027	-0.283245	-0.0791286	0	0	0	0	-0.296281	-0.305255	0.41577	0.209651	0	0	0	0	0	0
	CYP709B1 (AT2G46960, 266736_at)		0	0	0	-0.584963	0	0	1.29638	0	0	0	0	0	0	0	0	0	0	0	0	0	0	0	0	0	0	0	0	0	0	0	0	0	0	0.300013	0	-0.85805	0	0	0	0	0	0	0	0	-0.584963	0	0
	CYP81D2 (AT4G37360, 253091_at)		0	0	0	-0.584963	0	0	-0.541136	-0.99763	-0.99763	0	0	0	0	0	0	0.13035	0.0920223	0	-0.231455	-0.00406279	0.0017921	-0.0631158	0	0	-0.184571	0.00210146	0	0	0	0	0	0	0	0	0	0	0	0	0	0	0	0	0.0484737	0	0	0	0
	CYP89A7 / A4 (At1g64930 / At2g12190, 262865_at)		0	0	0	0	0	0	0	0	0	0	0	0	0	0	0	0	0	0	0	0	0	0	0	0	0	0	0	0	0	0	0	0	0	0	0	0	0	0	0	0	0	0	0	0	0	0	0
	TTPS3 (At4g15370 / 245553_at)		0	0	0	0	0	0.592189	-0.711363	0.484837	-1.06953	0	-0.561352	-1.1399	0	0	-0.319691	0	-0.165665	-0.833079	-0.379637	0	0	0	0	0	0	0	0	0	0	0.227007	0.0830258	-0.128816	-0.179245	0	0	0	0	0.493285	0.0290323	-0.130347	0.237838	0	-0.269529	0	0	0	0
	TTPS4 (At5g36150 / 249687_at)		-0.539229	0.131146	0	-0.503984	-0.608408	0	0	0	-0.124183	0.637848	0.0167433	0.182178	-2.16296	-0.0492455	0.0548685	-0.0111722	-0.553384	-0.056192	0.224988	0	1.2394	0.215152	-0.378541	-0.279552	-2.31719	-0.0416525	-0.407045	-0.766614	0.129986	-0.20323	-0.122748	-0.280987	-0.00763907	0.709362	1.08655	1.01159	1.04392	-0.402542	0.14396	-0.221409	0.282991	-0.11566	-0.289955	0	-0.169094	0.337358	0
[truncated: 171 more columns]
